# Supplementary material for: Identification and Functional Analysis of bZIP Genes in Cotton Response to Drought Stress
Source: Int J Mol Sci. 2022 Nov 28;23(23):14894. doi: 10.3390/ijms232314894 (PMC9736030; doi:10.3390/ijms232314894)
Supplement: Supplementary file 1 [file ijms-23-14894-s001.zip › Table S1.xlsx]

## Sheet: Table S1
Table S1 The information of bZIP family genes in G. hirsutum
Gene ID	Gene Name	Arabidopsis homologous gene	Subgroup	Description	Genome Position	Protein Length (aa)	bZIP domain Postion	Intron Number	Molecular Weight (kDa)	Charge	Isoelectric Point	Grand Average of Hydropathy
Ghir_A01G000270	GhbZIP1	BZIP23	F group	Basic leucine zipper 23	188728-191903	265	86-153	1	28.71	-2	6.094	-0.667
Ghir_A01G009800	GhbZIP2	FD	A group	Protein FD	20769372-20771228	180	108-172	2	19.992	6	9.747	-0.614
Ghir_A01G010210	GhbZIP3	BZIP44	S group	bZIP transcription factor 44	23696594-23697862	156	28-92	0	18.023	-1	6.109	-0.644
Ghir_A01G011110	GhbZIP4	BZIP4	S group	Basic leucine zipper 4	31315125-31317756	163	52-116	0	18.965	7	9.398	-0.89
Ghir_A01G012310	GhbZIP5	ABI5	A group	Protein ABSCISIC ACID-INSENSITIVE 5	44408610-44412334	106	37-98	3	12.147	10.5	10.908	-0.916
Ghir_A01G016100	GhbZIP6	BZIP19	F group	Basic leucine zipper 19	105386314-105389712	261	85-152	1	28.232	-0.5	6.411	-0.608
Ghir_A01G016820	GhbZIP7	GBF4	A group	G-box-binding factor 4	107574948-107577465	287	203-267	3	31.313	7	9.818	-0.655
Ghir_A01G018030	GhbZIP8	TGA7	D group	Transcription factor TGA7	110579248-110584278	354	71-153	7	39.993	5	7.584	-0.431
Ghir_A01G018850	GhbZIP9	TGA10	D group	bZIP transcription factor TGA10	112577388-112583159	471	175-248	10	52.796	11	7.771	-0.58
Ghir_A01G019990	GhbZIP10	ABI5	A group	Protein ABSCISIC ACID-INSENSITIVE 5	114737862-114742900	299	237-299	3	32.634	3	7.071	-0.626
Ghir_A02G001350	GhbZIP11	POSF21	I group	Probable transcription factor PosF21	1185747-1190096	386	203-267	3	41.9	-2	6.189	-0.677
Ghir_A02G006660	GhbZIP12	GBF4	A group	G-box-binding factor 4	10622194-10627267	301	217-281	3	33.308	-1.5	5.644	-0.646
Ghir_A02G006740	GhbZIP13	VIP1	I group	Transcription factor VIP1	10764185-10767533	340	168-232	3	37.884	7.5	8.306	-0.873
Ghir_A02G007960	GhbZIP14	TGA7	D group	Transcription factor TGA7	15188929-15193680	344	60-120	7	39.076	2.5	6.906	-0.52
Ghir_A02G016520	GhbZIP15	BZIP44	S group	bZIP transcription factor 44	104701446-104702599	227	115-179	0	26.15	8.5	8.912	-0.508
Ghir_A02G018900	GhbZIP16	FD	A group	Protein FD	107599374-107600696	227	154-218	2	25.119	7.5	10.204	-0.861
Ghir_A03G000280	GhbZIP17	BZIP16	G group	bZIP transcription factor 16	602575-603839	225	125-189	5	24.746	4.5	8.484	-0.986
Ghir_A03G009200	GhbZIP18	VIP1	I group	Transcription factor VIP1	28438278-28442737	570	404-468	3	62.361	2	6.761	-0.893
Ghir_A03G012110	GhbZIP19	BZIP43	S group	Basic leucine zipper 43	70493225-70494066	194	78-142	0	22.297	0	6.511	-0.708
Ghir_A03G013160	GhbZIP20	ABI5	A group	Protein ABSCISIC ACID-INSENSITIVE 5	82734711-82737694	110	36-108	3	12.502	3.5	9.98	-0.876
Ghir_A03G020680	GhbZIP21	ABF3	A group	ABSCISIC ACID-INSENSITIVE 5-like protein 6	110460181-110463237	388	306-370	3	41.845	10	10.017	-0.548
Ghir_A03G021100	GhbZIP22	At4g06598	E group	Uncharacterized protein At4g06598	110937778-110942750	370	226-285	3	41.479	8	9.237	-0.871
Ghir_A03G021500	GhbZIP23	BZIP44	S group	bZIP transcription factor 44	111312614-111313977	180	27-91	1	20.026	0.5	6.665	-0.471
Ghir_A03G021810	GhbZIP24	RF2b	I group	Transcription factor RF2b	111586457-111588487	536	390-454	4	58.214	1	6.663	-0.859
Ghir_A03G022280	GhbZIP25	BZIP19	F group	Basic leucine zipper 19	111959558-111962859	213	84-151	0	23.502	0	6.499	-0.619
Ghir_A03G022790	GhbZIP26	GBF4	A group	G-box-binding factor 4	112392935-112395462	295	211-275	3	32.621	5	8.722	-0.817
Ghir_A04G006710	GhbZIP27	NA	J group	Transcription factor HBP-1a	46509963-46515233	614	263-327	7	67.772	18	8.531	-0.499
Ghir_A04G013550	GhbZIP28	BZIP11	S group	bZIP transcription factor 11	82373224-82374463	157	20-84	0	17.952	-5	4.993	-0.778
Ghir_A05G008460	GhbZIP29	TGA9	D group	Transcription factor TGA9	7785928-7792113	488	181-248	11	54.59	9.5	7.311	-0.495
Ghir_A05G008470	GhbZIP30	TGA9	D group	Transcription factor TGA9	7786322-7791904	488	181-248	11	54.59	9.5	7.311	-0.495
Ghir_A05G011040	GhbZIP31	BZIP61	M group	Basic leucine zipper 61	9969076-9971574	335	129-200	4	37.15	7	9.186	-0.731
Ghir_A05G018820	GhbZIP32	FD	A group	Protein FD	17827493-17829509	216	144-208	2	23.708	8.5	10.204	-0.716
Ghir_A05G019490	GhbZIP33	BZIP44	S group	bZIP transcription factor 44	18583878-18585767	164	30-94	0	19.05	1	6.793	-0.905
Ghir_A05G020840	GhbZIP34	ABF2	A group	ABSCISIC ACID-INSENSITIVE 5-like protein 5	20145925-20149039	417	335-396	3	44.679	11	9.945	-0.683
Ghir_A05G021700	GhbZIP35	BZIP4	S group	Basic leucine zipper 4	20956104-20956954	141	52-123	0	16.789	3	9.573	-1.005
Ghir_A05G026580	GhbZIP36	ABF2	A group	ABSCISIC ACID-INSENSITIVE 5-like protein 5	27881324-27885430	405	323-388	3	43.99	13.5	10.053	-0.722
Ghir_A05G027550	GhbZIP37	VIP1	I group	Transcription factor VIP1	29623738-29627610	364	204-268	5	40.054	8.5	8.833	-0.577
Ghir_A05G028410	GhbZIP38	RF2b	I group	Transcription factor RF2b	31518611-31523272	330	161-230	5	35.979	4	7.475	-0.624
Ghir_A05G029080	GhbZIP39	DPBF3	A group	ABSCISIC ACID-INSENSITIVE 5-like protein 2	33890903-33896352	253	179-247	2	28.457	7.5	9.963	-0.845
Ghir_A05G029090	GhbZIP40	DPBF3	A group	ABSCISIC ACID-INSENSITIVE 5-like protein 2	33956111-33959692	321	247-319	2	35.95	2.5	8.395	-0.905
Ghir_A05G034630	GhbZIP41	BZIP19	F group	Basic leucine zipper 19	79721727-79729093	249	91-155	0	27.71	2	6.738	-0.664
Ghir_A05G041580	GhbZIP42	RF2b	I group	Transcription factor RF2b	107664391-107668760	341	149-213	3	37.546	-3	5.889	-0.655
Ghir_A05G042250	GhbZIP43	BZIP50	K group	bZIP transcription factor 50	108430784-108432463	261	108-169	2	29.827	-6	4.883	-0.432
Ghir_A06G004180	GhbZIP44	TGA7	D group	Transcription factor TGA7	6468787-6472521	357	71-134	7	40.558	3.5	7.69	-0.57
Ghir_A06G012510	GhbZIP45	BZIP9	C group	Basic leucine zipper 9	72476961-72479863	328	159-223	4	36.007	-22.5	4.358	-0.852
Ghir_A06G019360	GhbZIP46	RF2b	I group	Transcription factor RF2b	120464377-120468595	354	164-228	3	38.204	-4	5.459	-0.711
Ghir_A07G011740	GhbZIP47	TGA9	D group	Transcription factor TGA9	20499331-20505101	468	161-227	11	52.208	6	7.662	-0.518
Ghir_A07G013660	GhbZIP48	BZIP53	S group	bZIP transcription factor 53	27005807-27007326	136	12-76	0	15.567	1	8.026	-0.548
Ghir_A07G018980	GhbZIP49	BZIP43	S group	Basic leucine zipper 43	80562496-80563035	179	78-142	0	20.661	1	6.725	-0.825
Ghir_A08G004490	GhbZIP50	BZIP53	S group	bZIP transcription factor 53	4907112-4908149	142	21-85	0	16.18	3	9.017	-0.675
Ghir_A08G006780	GhbZIP51	CPRF2	C group	Light-inducible protein CPRF2	10238043-10242305	420	210-274	5	46.209	-3	6.163	-0.792
Ghir_A08G013440	GhbZIP52	CPRF1	G group	Common plant regulatory factor 1	97831184-97836836	366	249-313	10	39.385	3	7.738	-0.872
Ghir_A08G016190	GhbZIP53	BZIP16	G group	bZIP transcription factor 16	106700097-106706266	406	306-370	11	43.019	-0.5	6.455	-0.914
Ghir_A08G019680	GhbZIP54	BZIP10	C group	Basic leucine zipper 10	114451211-114455679	291	211-275	5	31.207	-6.5	4.92	-0.767
Ghir_A08G022420	GhbZIP55	CPRF2	C group	Light-inducible protein CPRF2	118269137-118272435	375	168-232	5	40.562	8	9.166	-0.726
Ghir_A08G024880	GhbZIP56	HY5	H group	Transcription factor HY5	121177863-121180935	169	86-150	3	18.524	6.5	10.618	-1.153
Ghir_A09G006190	GhbZIP57	BZIP2	S group	bZIP transcription factor 2	47329409-47330260	162	76-140	0	18.705	5.5	10.037	-0.912
Ghir_A09G007330	GhbZIP58	BZIP1	S group	Basic leucine zipper 1	54355361-54355831	135	20-84	1	15.568	1.5	8.212	-0.623
Ghir_A09G010320	GhbZIP59	DPBF2	A group	ABSCISIC ACID-INSENSITIVE 5-like protein 1	62514925-62518374	391	303-369	3	43.277	12	10.15	-0.764
Ghir_A09G010350	GhbZIP60	TGA9	D group	Transcription factor TGA9	62550480-62556220	486	179-246	11	54.2	7.5	7.523	-0.556
Ghir_A09G013520	GhbZIP61	TGA10	D group	bZIP transcription factor TGA10	68125353-68130801	483	187-260	10	54.379	10	7.749	-0.615
Ghir_A09G014800	GhbZIP62	ABI5	A group	Protein ABSCISIC ACID-INSENSITIVE 5	70422753-70426846	436	348-409	3	48.315	13	9.49	-0.757
Ghir_A09G022110	GhbZIP63	POSF21	I group	Probable transcription factor PosF21	78339240-78343618	413	212-276	3	44.921	-1	6.381	-0.725
Ghir_A10G008390	GhbZIP64	TGA4	D group	Transcription factor TGA4	15529079-15537220	359	71-131	7	40.582	-1	6.181	-0.413
Ghir_A10G014150	GhbZIP65	POSF21	I group	Probable transcription factor PosF21	76309006-76315308	398	205-269	3	43.673	5	7.041	-0.793
Ghir_A10G018390	GhbZIP66	RF2b	I group	Transcription factor RF2b	100482674-100487275	359	156-220	3	38.972	-4	5.67	-0.719
Ghir_A10G019190	GhbZIP67	TGAL1	D group	Transcription factor TGAL1	103147722-103155607	280	181-244	9	30.938	-1	5.95	-0.841
Ghir_A11G005480	GhbZIP68	BZIP2	S group	bZIP transcription factor 2	4816506-4817875	188	75-139	0	21.532	5	8.36	-0.647
Ghir_A11G010110	GhbZIP69	CPRF1	G group	Common plant regulatory factor 1	9184141-9189073	368	249-313	10	39.515	3.5	7.324	-0.723
Ghir_A11G011760	GhbZIP70	BZIP53	S group	bZIP transcription factor 53	11636425-11638044	142	19-83	0	16.322	-2	5.01	-0.684
Ghir_A11G013430	GhbZIP71	CPRF2	C group	Light-inducible protein CPRF2	14436017-14439428	429	212-276	5	46.215	-2.5	6.236	-0.645
Ghir_A11G018260	GhbZIP72	FD	A group	Protein FD	23919874-23921698	206	133-197	2	23.274	7.5	9.774	-0.864
Ghir_A11G019160	GhbZIP73	BZIP2	S group	bZIP transcription factor 2	26029745-26031080	166	27-91	0	18.966	3	7.296	-0.781
Ghir_A11G019670	GhbZIP74	GBF1	G group	G-box-binding factor 1	27319745-27324194	346	252-316	10	36.449	-5	5.286	-0.786
Ghir_A11G021020	GhbZIP75	TGA1	D group	Transcription factor TGA1	38581048-38590691	367	73-136	7	41.334	-1	6.325	-0.367
Ghir_A11G026930	GhbZIP76	CPRF2	C group	Light-inducible protein CPRF2	106361749-106365050	417	217-281	5	46.056	-1.5	6.309	-0.861
Ghir_A11G031340	GhbZIP77	BZIP61	E group	Basic leucine zipper 61	116086260-116089081	284	151-215	3	31.969	-3	5.675	-0.842
Ghir_A11G033510	GhbZIP78	TGA21	D group	TGACG-sequence-specific DNA-binding protein TGA-2.1	120038099-120044764	462	173-236	10	50.906	6	8.942	-0.603
Ghir_A12G002350	GhbZIP79	ABF3	A group	ABSCISIC ACID-INSENSITIVE 5-like protein 6	3212654-3217268	426	343-409	3	46.351	9	10.099	-0.725
Ghir_A12G006750	GhbZIP80	GBF1	G group	G-box-binding factor 1	15984988-15989372	344	245-309	10	36.177	-3	5.509	-0.834
Ghir_A12G008790	GhbZIP81	BZIP44	S group	bZIP transcription factor 44	44073726-44074746	170	57-121	0	19.961	10	10.439	-0.764
Ghir_A12G008800	GhbZIP82	BZIP44	S group	bZIP transcription factor 44	44299692-44300862	186	73-137	0	21.672	13.5	11.174	-0.774
Ghir_A12G009320	GhbZIP83	TGA1	D group	Transcription factor TGA1	55516925-55529500	361	73-133	7	40.729	0.5	6.608	-0.361
Ghir_A12G011900	GhbZIP84	GBF3	G group	G-box-binding factor 3	79724943-79730102	374	255-319	11	40.265	7.5	9.421	-0.878
Ghir_A12G013500	GhbZIP85	BZIP53	S group	bZIP transcription factor 53	83392093-83393819	141	19-83	0	15.973	3.5	8.655	-0.546
Ghir_A12G013830	GhbZIP86	DPBF3	A group	ABSCISIC ACID-INSENSITIVE 5-like protein 2	83906815-83907596	189	117-183	2	21.941	5.5	9.131	-0.746
Ghir_A12G016880	GhbZIP87	BZIP43	S group	Basic leucine zipper 43	92252285-92253178	196	77-141	0	22.657	0	6.512	-0.663
Ghir_A12G017960	GhbZIP88	PAN	D group	Transcription factor PERIANTHIA	94258653-94262629	459	169-240	10	50.38	2	6.717	-0.356
Ghir_A12G019530	GhbZIP89	BZIP43	S group	Basic leucine zipper 43	97569826-97570693	190	92-156	0	21.47	4	7.748	-0.782
Ghir_A13G000230	GhbZIP90	NA	D group	Transcription factor HBP-1b(c1) (Fragment)	203763-209275	333	44-107	7	37.202	4.5	8.244	-0.469
Ghir_A13G003020	GhbZIP91	BZIP44	S group	bZIP transcription factor 44	3642445-3643361	116	25-89	0	13.499	4.5	10.201	-0.772
Ghir_A13G003420	GhbZIP92	At4g06598	E group	Uncharacterized protein At4g06598	4134513-4140050	381	234-293	3	42.584	7	8.615	-0.927
Ghir_A13G003870	GhbZIP93	ABF3	A group	ABSCISIC ACID-INSENSITIVE 5-like protein 6	4961750-4964980	406	324-390	3	44.213	9.5	10.115	-0.6
Ghir_A13G005280	GhbZIP94	PAN	D group	Transcription factor PERIANTHIA	9806287-9809662	437	147-218	9	48.306	2.5	6.76	-0.382
Ghir_A13G009010	GhbZIP95	RF2a	I group	Transcription factor RF2a	41216476-41219290	553	400-464	4	59.905	1	6.663	-0.843
Ghir_A13G010120	GhbZIP96	BZIP43	S group	Basic leucine zipper 43	57348286-57349243	197	78-142	0	22.476	-1	6.309	-0.652
Ghir_A13G015530	GhbZIP97	BZIP61	E group	Basic leucine zipper 61	94207525-94210707	319	175-239	3	35.872	1	6.809	-0.845
Ghir_A13G024300	GhbZIP98	DPBF4	A group	ABSCISIC ACID-INSENSITIVE 5-like protein 3	107828164-107830305	304	231-298	2	34.192	3.5	9.021	-0.876
Ghir_D01G000280	GhbZIP99	BZIP23	F group	Basic leucine zipper 23	166213-169261	265	86-153	1	28.665	-2.5	6.037	-0.69
Ghir_D01G005170	GhbZIP100	BZIP61	E group	Basic leucine zipper 61	6260322-6263487	320	186-250	3	36.093	3	7.082	-0.889
Ghir_D01G010570	GhbZIP101	FDP	A group	bZIP transcription factor 27	16869307-16870853	145	110-144	0	15.596	5	9.99	-0.51
Ghir_D01G011190	GhbZIP102	BZIP44	S group	bZIP transcription factor 44	18613351-18614836	156	28-92	0	18.085	-2	5.641	-0.668
Ghir_D01G012140	GhbZIP103	BZIP4	S group	Basic leucine zipper 4	22410369-22411248	163	52-116	0	19.027	7	9.248	-0.856
Ghir_D01G017640	GhbZIP104	BZIP19	F group	Basic leucine zipper 19	53587398-53591111	261	85-152	1	28.249	0.5	6.587	-0.592
Ghir_D01G018380	GhbZIP105	DPBF3	A group	ABSCISIC ACID-INSENSITIVE 5-like protein 2	55363436-55366024	249	203-249	1	26.66	3	8.081	-0.594
Ghir_D01G020070	GhbZIP106	TGA7	D group	Transcription factor TGA7	58406076-58412832	354	71-131	7	40.075	4	7.308	-0.44
Ghir_D01G020290	GhbZIP107	TGA10	D group	bZIP transcription factor TGA10	58951223-58957066	471	175-248	10	52.923	11.5	7.981	-0.591
Ghir_D01G021490	GhbZIP108	ABI5	A group	Protein ABSCISIC ACID-INSENSITIVE 5	60659519-60664320	422	333-394	3	45.967	10	8.923	-0.672
Ghir_D01G023830	GhbZIP109	BZIP34	M group	Basic leucine zipper 34	63035595-63036822	170	80-144	3	19.081	8.5	10.372	-0.756
Ghir_D02G001430	GhbZIP110	POSF21	I group	Probable transcription factor PosF21	1416836-1421308	386	203-267	3	41.918	-0.5	6.443	-0.658
Ghir_D02G007050	GhbZIP111	GBF4	A group	G-box-binding factor 4	9831008-9836209	259	207-257	3	28.512	-7	4.802	-0.565
Ghir_D02G007160	GhbZIP112	VIP1	I group	Transcription factor VIP1	10014540-10015465	228	168-227	2	25.027	3	7.276	-0.596
Ghir_D02G008380	GhbZIP113	TGA7	D group	Transcription factor TGA7	13676704-13681531	338	60-120	7	38.305	-1.5	6.245	-0.526
Ghir_D02G010000	GhbZIP114	VIP1	I group	Transcription factor VIP1	22081734-22086212	563	396-460	3	61.911	5.5	7.266	-0.892
Ghir_D02G013600	GhbZIP115	BZIP43	S group	Basic leucine zipper 43	45720140-45720983	194	78-142	0	22.276	0	6.509	-0.641
Ghir_D02G022090	GhbZIP116	ABF3	A group	ABSCISIC ACID-INSENSITIVE 5-like protein 6	67426472-67431797	406	324-389	3	44.271	7.5	9.593	-0.514
Ghir_D02G022550	GhbZIP117	At4g06598	E group	Uncharacterized protein At4g06598	67842684-67847688	370	226-285	3	41.358	5.5	8.104	-0.902
Ghir_D02G022990	GhbZIP118	BZIP44	S group	bZIP transcription factor 44	68198555-68200076	171	27-91	0	18.864	-1	6.098	-0.597
Ghir_D02G023300	GhbZIP119	RF2b	I group	Transcription factor RF2b	68474182-68477242	556	410-474	3	60.275	2	6.766	-0.862
Ghir_D02G023740	GhbZIP120	BZIP23	F group	Basic leucine zipper 23	68827384-68830889	266	84-151	1	28.645	0	6.5	-0.65
Ghir_D02G024230	GhbZIP121	GBF4	A group	G-box-binding factor 4	69195195-69197804	295	211-275	3	32.696	3.5	8.236	-0.806
Ghir_D03G000680	GhbZIP122	FD	A group	Protein FD	440049-441186	227	154-218	2	25.138	9.5	10.566	-0.829
Ghir_D03G003110	GhbZIP123	BZIP44	S group	bZIP transcription factor 44	3152925-3153487	173	61-125	1	20.191	7.5	9.849	-0.865
Ghir_D03G018820	GhbZIP124	BZIP16	G group	bZIP transcription factor 16	52496882-52502026	399	299-363	11	42.523	1	6.688	-0.865
Ghir_D04G001370	GhbZIP125	RF2b	I group	Transcription factor RF2b	1632863-1637566	341	149-213	3	37.532	-3	5.889	-0.658
Ghir_D04G007690	GhbZIP126	BZIP23	F group	Basic leucine zipper 23	14251535-14253560	249	91-155	0	27.624	0	6.5	-0.629
Ghir_D04G011130	GhbZIP127	NA	J group	Transcription factor HBP-1a	35406746-35413286	565	238-302	8	62.015	15	8.36	-0.644
Ghir_D04G017950	GhbZIP128	BZIP11	S group	bZIP transcription factor 11	53491617-53493014	157	20-84	0	17.98	-3.5	5.522	-0.717
Ghir_D05G008470	GhbZIP129	TGA9	D group	Transcription factor TGA9	6934499-6938014	427	199-266	10	47.249	10	7.872	-0.499
Ghir_D05G018830	GhbZIP130	FD	A group	Protein FD	16335512-16338376	215	143-207	2	23.636	10.5	10.384	-0.688
Ghir_D05G019520	GhbZIP131	BZIP44	S group	bZIP transcription factor 44	17020984-17022641	164	30-94	0	18.999	-0.5	6.347	-0.905
Ghir_D05G020770	GhbZIP132	ABF2	A group	ABSCISIC ACID-INSENSITIVE 5-like protein 5	18090016-18093077	433	341-401	3	46.4	13.5	9.997	-0.639
Ghir_D05G021620	GhbZIP133	BZIP4	S group	Basic leucine zipper 4	18906760-18907663	141	52-123	0	16.778	1	7.691	-0.998
Ghir_D05G026610	GhbZIP134	ABF2	A group	ABSCISIC ACID-INSENSITIVE 5-like protein 5	25212766-25216181	405	323-388	3	44.133	14	10.068	-0.76
Ghir_D05G027570	GhbZIP135	VIP1	I group	Transcription factor VIP1	26445202-26449598	323	163-227	3	35.485	7.5	8.161	-0.791
Ghir_D05G028420	GhbZIP136	RF2b	I group	Transcription factor RF2b	27750225-27755427	371	166-230	3	40.358	-1.5	6.188	-0.765
Ghir_D05G029140	GhbZIP137	DPBF3	A group	ABSCISIC ACID-INSENSITIVE 5-like protein 2	29246495-29252038	321	247-315	2	35.7	0.5	6.815	-0.779
Ghir_D05G029150	GhbZIP138	DPBF3	A group	ABSCISIC ACID-INSENSITIVE 5-like protein 2	29277146-29280771	322	248-320	2	35.909	0.5	6.816	-0.838
Ghir_D05G029870	GhbZIP139	BZIP50	K group	bZIP transcription factor 50	30775032-30778255	238	114-181	2	26.961	-13	4.453	-0.617
Ghir_D06G000570	GhbZIP140	BZIP44	S group	bZIP transcription factor 44	506117-507468	161	15-82	0	18.503	-3	5.247	-0.89
Ghir_D06G003940	GhbZIP141	TGAL3	D group	Transcription factor TGAL3	4928460-4928861	133	12-83	0	15.127	9.5	10.462	-0.586
Ghir_D06G004240	GhbZIP142	DPBF3	A group	ABSCISIC ACID-INSENSITIVE 5-like protein 2	5706020-5708848	327	252-311	2	36.826	1.5	6.809	-0.572
Ghir_D06G004250	GhbZIP143	TGA7	D group	Transcription factor TGA7	5725164-5729324	357	71-134	7	40.514	5.5	8.6	-0.557
Ghir_D06G011890	GhbZIP144	BZIP9	C group	Basic leucine zipper 9	27109385-27112769	326	157-221	4	35.623	-21.5	4.362	-0.803
Ghir_D06G020520	GhbZIP145	RF2b	I group	Transcription factor RF2b	63294263-63299364	377	159-243	4	41.037	-2	6.114	-0.681
Ghir_D07G000040	GhbZIP146	BZIP9	C group	Basic leucine zipper 9	85814-88165	261	95-159	5	28.633	7.5	8.666	-0.637
Ghir_D07G011800	GhbZIP147	TGA9	D group	Transcription factor TGA9	16014141-16019888	396	162-220	10	43.734	2.5	7.02	-0.46
Ghir_D07G013880	GhbZIP148	BZIP53	S group	bZIP transcription factor 53	20534957-20536461	137	12-76	0	15.64	0.5	7.193	-0.565
Ghir_D07G017800	GhbZIP149	RF2a	I group	Transcription factor RF2a	33407405-33410126	174	22-86	3	20.122	17	10.784	-0.71
Ghir_D07G019370	GhbZIP150	BZIP43	S group	Basic leucine zipper 43	47180914-47181990	179	78-142	0	20.698	0.5	6.604	-0.826
Ghir_D08G004690	GhbZIP151	BZIP53	S group	bZIP transcription factor 53	4764548-4765662	142	21-85	0	16.051	4	10.003	-0.723
Ghir_D08G005820	GhbZIP152	BZIP43	S group	Basic leucine zipper 43	6599797-6600545	167	69-133	0	19.42	-1.5	6.151	-0.802
Ghir_D08G006890	GhbZIP153	CPRF2	C group	Light-inducible protein CPRF2	8931862-8936267	420	210-274	5	46.097	-2	6.285	-0.802
Ghir_D08G014260	GhbZIP154	GBF3	G group	G-box-binding factor 3	49296051-49299133	326	209-273	10	35.416	0	6.534	-0.945
Ghir_D08G017030	GhbZIP155	BZIP16	G group	bZIP transcription factor 16	55202790-55206489	406	306-370	11	43.016	0.5	6.581	-0.889
Ghir_D08G020570	GhbZIP156	BZIP10	C group	Basic leucine zipper 10	61306880-61311233	316	236-300	5	34.047	-2.5	5.56	-0.814
Ghir_D08G023210	GhbZIP157	CPRF2	C group	Light-inducible protein CPRF2	64703493-64706239	420	207-277	5	45.512	-1	6.285	-0.666
Ghir_D08G025770	GhbZIP158	HY5	H group	Transcription factor HY5	67423938-67426853	169	86-150	3	18.508	6.5	10.618	-1.185
Ghir_D09G005790	GhbZIP159	BZIP2	S group	bZIP transcription factor 2	26845156-26846029	162	76-140	0	18.557	4	9.46	-0.796
Ghir_D09G007080	GhbZIP160	BZIP1	S group	Basic leucine zipper 1	31281933-31283067	156	20-84	0	17.825	1	7.415	-0.581
Ghir_D09G010070	GhbZIP161	DPBF2	A group	ABSCISIC ACID-INSENSITIVE 5-like protein 1	36586958-36590361	392	304-370	3	43.445	11	9.998	-0.772
Ghir_D09G010090	GhbZIP162	TGA9	D group	Transcription factor TGA9	36614293-36619912	485	178-245	11	54.066	5	7.11	-0.551
Ghir_D09G014310	GhbZIP163	ABI5	A group	Protein ABSCISIC ACID-INSENSITIVE 5	42409078-42410958	384	296-357	4	42.628	10.5	9.203	-0.802
Ghir_D09G021400	GhbZIP164	POSF21	I group	Probable transcription factor PosF21	49492724-49496863	413	212-276	3	44.843	-2.5	6.138	-0.685
Ghir_D10G010890	GhbZIP165	TGA4	D group	Transcription factor TGA4	14382464-14390475	359	71-153	7	40.5	-1	6.184	-0.391
Ghir_D10G013410	GhbZIP166	POSF21	I group	Probable transcription factor PosF21	22748266-22751745	379	205-271	3	41.651	6	7.188	-0.892
Ghir_D10G019890	GhbZIP167	RF2b	I group	Transcription factor RF2b	54579416-54583373	361	158-222	3	39.215	-4	5.667	-0.734
Ghir_D10G020820	GhbZIP168	TGAL1	D group	Transcription factor TGAL1	56699480-56707304	451	162-225	10	49.998	-2.5	5.967	-0.524
Ghir_D11G005440	GhbZIP169	BZIP43	S group	Basic leucine zipper 43	4470864-4472122	188	75-139	0	21.587	5	8.526	-0.657
Ghir_D11G010070	GhbZIP170	GBF3	G group	G-box-binding factor 3	8506788-8509854	371	252-316	10	39.888	1.5	6.81	-0.778
Ghir_D11G011730	GhbZIP171	BZIP53	S group	bZIP transcription factor 53	10462580-10464322	142	19-83	0	16.233	-1	5.316	-0.646
Ghir_D11G013450	GhbZIP172	BZIP25	C group	Basic leucine zipper 25	12613825-12617218	429	212-276	5	46.153	-5.5	5.757	-0.639
Ghir_D11G018350	GhbZIP173	FD	A group	Protein FD	19881275-19883392	207	133-196	2	23.239	7.5	9.775	-0.823
Ghir_D11G019290	GhbZIP174	BZIP2	S group	bZIP transcription factor 2	21509413-21510692	164	27-88	0	18.776	0.5	6.63	-0.8
Ghir_D11G019760	GhbZIP175	GBF1	G group	G-box-binding factor 1	22320929-22325543	346	252-316	10	36.59	-5	5.286	-0.8
Ghir_D11G027100	GhbZIP176	CPRF2	C group	Light-inducible protein CPRF2	57811521-57814923	363	209-273	5	40.129	-9	5.045	-0.91
Ghir_D12G002440	GhbZIP177	ABF3	A group	ABSCISIC ACID-INSENSITIVE 5-like protein 6	3010808-3015245	426	343-409	3	46.334	10	10.205	-0.701
Ghir_D12G006410	GhbZIP178	BZIP44	S group	bZIP transcription factor 44	10972099-10972596	165	27-91	0	18.797	0.5	6.679	-0.734
Ghir_D12G008700	GhbZIP179	BZIP44	S group	bZIP transcription factor 44	26821424-26822541	179	66-130	0	20.845	11.5	11.251	-0.734
Ghir_D12G008710	GhbZIP180	BZIP44	S group	bZIP transcription factor 44	26881071-26882083	170	57-121	0	19.871	9	10.226	-0.791
Ghir_D12G009990	GhbZIP181	TGA1	D group	Transcription factor TGA1	34713368-34726298	362	74-134	7	40.869	-0.5	6.43	-0.364
Ghir_D12G013670	GhbZIP182	BZIP53	S group	bZIP transcription factor 53	43759374-43760816	141	19-83	0	16.106	2.5	8.323	-0.602
Ghir_D12G013980	GhbZIP183	ABF4	A group	ABSCISIC ACID-INSENSITIVE 5-like protein 7	44190150-44190806	186	117-181	1	21.632	-0.5	6.402	-0.703
Ghir_D12G017150	GhbZIP184	BZIP43	S group	Basic leucine zipper 43	49798951-49799666	196	77-141	0	22.556	0	6.511	-0.631
Ghir_D12G018250	GhbZIP185	PAN	D group	Transcription factor PERIANTHIA	51351744-51357358	459	169-240	10	50.396	2.5	6.758	-0.353
Ghir_D12G019790	GhbZIP186	BZIP43	S group	Basic leucine zipper 43	53630341-53631312	190	92-156	0	21.403	3	7.276	-0.773
Ghir_D13G000080	GhbZIP187	BZIP17	B group	bZIP transcription factor 17	52432-55324	688	184-248	1	75.07	11.5	8.511	-0.58
Ghir_D13G000160	GhbZIP188	NA	D group	Transcription factor HBP-1b(c1) (Fragment)	132407-140748	332	42-105	7	37.152	8	9.865	-0.609
Ghir_D13G000430	GhbZIP189	TGAL1	D group	Transcription factor TGAL1	362750-369062	463	174-237	10	51.438	5	7.664	-0.501
Ghir_D13G003680	GhbZIP190	At4g06598	E group	Uncharacterized protein At4g06598	3588502-3593962	379	234-293	3	42.414	6.5	8.24	-0.923
Ghir_D13G004070	GhbZIP191	ABF3	A group	ABSCISIC ACID-INSENSITIVE 5-like protein 6	4255515-4259813	408	326-392	3	44.346	5	9.403	-0.571
Ghir_D13G007350	GhbZIP192	PAN	D group	Transcription factor PERIANTHIA	11543808-11546690	376	131-202	9	41.898	2	6.781	-0.337
Ghir_D13G009990	GhbZIP193	RF2a	I group	Transcription factor RF2a	23943658-23947667	567	414-478	3	61.392	0.5	6.602	-0.856
Ghir_D13G010570	GhbZIP194	BZIP43	S group	Basic leucine zipper 43	28187173-28187956	197	78-142	0	22.459	-1	6.309	-0.644
Ghir_D13G016290	GhbZIP195	BZIP61	E group	Basic leucine zipper 61	51339032-51340970	290	164-228	4	32.672	2	7.188	-0.87
Ghir_D13G024280	GhbZIP196	DPBF2	A group	ABSCISIC ACID-INSENSITIVE 5-like protein 1	62328829-62331348	364	277-345	2	40.592	5	8.775	-0.784
Ghir_D13G025030	GhbZIP197	DPBF3	A group	ABSCISIC ACID-INSENSITIVE 5-like protein 2	62880040-62882067	304	231-298	2	34.249	2	8.435	-0.85

## Sheet: Sheet1
Protein Length (aa)	Gene ID	Gene ID	Protein Length (aa)
265	Ghir_A01G000270	GH_A01G0026	265
180	Ghir_A01G009800	GH_A01G0551	320
156	Ghir_A01G010210	GH_A01G0686	100
163	Ghir_A01G011110	GH_A01G1073	180
106	Ghir_A01G012310	GH_A01G1122	156
261	Ghir_A01G016100	GH_A01G1212	163
287	Ghir_A01G016820	GH_A01G1803	261
354	Ghir_A01G018030	GH_A01G2030	354
471	Ghir_A01G018850	GH_A01G2115	470
299	Ghir_A01G019990	GH_A01G2476	166
386	Ghir_A02G001350	GH_A02G0126	386
301	Ghir_A02G006660	GH_A02G0689	301
340	Ghir_A02G006740	GH_A02G0695	340
344	Ghir_A02G007960	GH_A02G0818	355
227	Ghir_A02G016520	GH_A02G1758	187
227	Ghir_A02G018900	GH_A02G1997	201
225	Ghir_A03G000280	GH_A03G0022	400
570	Ghir_A03G009200	GH_A03G0943	570
194	Ghir_A03G012110	GH_A03G0957	404
110	Ghir_A03G013160	GH_A03G1261	194
388	Ghir_A03G020680	GH_A03G1369	110
370	Ghir_A03G021100	GH_A03G2127	388
180	Ghir_A03G021500	GH_A03G2209	171
536	Ghir_A03G021810	GH_A03G2242	552
213	Ghir_A03G022280	GH_A03G2289	213
295	Ghir_A03G022790	GH_A03G2351	295
614	Ghir_A04G006710	GH_A04G0753	324
157	Ghir_A04G013550	GH_A04G1492	157
488	Ghir_A05G008460	GH_A05G0834	488
488	Ghir_A05G008470	GH_A05G1087	341
335	Ghir_A05G011040	GH_A05G1841	216
216	Ghir_A05G018820	GH_A05G1908	164
164	Ghir_A05G019490	GH_A05G2038	417
417	Ghir_A05G020840	GH_A05G2125	141
141	Ghir_A05G021700	GH_A05G2626	405
405	Ghir_A05G026580	GH_A05G2719	323
364	Ghir_A05G027550	GH_A05G2803	371
330	Ghir_A05G028410	GH_A05G2875	253
253	Ghir_A05G029080	GH_A05G2876	321
321	Ghir_A05G029090	GH_A05G2950	281
249	Ghir_A05G034630	GH_A05G3499	249
341	Ghir_A05G041580	GH_A05G4237	341
261	Ghir_A05G042250	GH_A06G0068	161
357	Ghir_A06G004180	GH_A06G0435	321
328	Ghir_A06G012510	GH_A06G0436	357
354	Ghir_A06G019360	GH_A06G1298	328
468	Ghir_A07G011740	GH_A06G2066	354
136	Ghir_A07G013660	GH_A07G1204	468
179	Ghir_A07G018980	GH_A07G1398	136
142	Ghir_A08G004490	GH_A07G1975	179
420	Ghir_A08G006780	GH_A08G0448	142
366	Ghir_A08G013440	GH_A08G0480	106
406	Ghir_A08G016190	GH_A08G0580	168
291	Ghir_A08G019680	GH_A08G0690	420
375	Ghir_A08G022420	GH_A08G1520	365
169	Ghir_A08G024880	GH_A08G1789	406
162	Ghir_A09G006190	GH_A08G2142	425
135	Ghir_A09G007330	GH_A08G2424	413
391	Ghir_A09G010320	GH_A09G0721	162
486	Ghir_A09G010350	GH_A09G0840	156
483	Ghir_A09G013520	GH_A09G1128	391
436	Ghir_A09G014800	GH_A09G1130	486
413	Ghir_A09G022110	GH_A09G1427	484
359	Ghir_A10G008390	GH_A09G1557	414
398	Ghir_A10G014150	GH_A09G2282	413
359	Ghir_A10G018390	GH_A10G0862	359
280	Ghir_A10G019190	GH_A10G1510	398
188	Ghir_A11G005480	GH_A10G1962	361
368	Ghir_A11G010110	GH_A10G2045	470
142	Ghir_A11G011760	GH_A11G0521	188
429	Ghir_A11G013430	GH_A11G0976	367
206	Ghir_A11G018260	GH_A11G1146	142
166	Ghir_A11G019160	GH_A11G1314	429
346	Ghir_A11G019670	GH_A11G1806	206
367	Ghir_A11G021020	GH_A11G1898	166
417	Ghir_A11G026930	GH_A11G1944	346
284	Ghir_A11G031340	GH_A11G2074	323
462	Ghir_A11G033510	GH_A11G2791	401
426	Ghir_A12G002350	GH_A11G3270	284
344	Ghir_A12G006750	GH_A11G3502	462
170	Ghir_A12G008790	GH_A12G0222	426
186	Ghir_A12G008800	GH_A12G0623	165
361	Ghir_A12G009320	GH_A12G0664	344
374	Ghir_A12G011900	GH_A12G0905	170
141	Ghir_A12G013500	GH_A12G0906	186
189	Ghir_A12G013830	GH_A12G0975	362
196	Ghir_A12G016880	GH_A12G1265	374
459	Ghir_A12G017960	GH_A12G1418	141
190	Ghir_A12G019530	GH_A12G1772	196
333	Ghir_A13G000230	GH_A12G1880	459
116	Ghir_A13G003020	GH_A12G2035	190
381	Ghir_A13G003420	GH_A13G0010	689
406	Ghir_A13G003870	GH_A13G0018	332
437	Ghir_A13G005280	GH_A13G0044	387
553	Ghir_A13G009010	GH_A13G0322	116
197	Ghir_A13G010120	GH_A13G0401	406
319	Ghir_A13G015530	GH_A13G0547	437
304	Ghir_A13G024300	GH_A13G0991	567
265	Ghir_D01G000280	GH_A13G1124	197
320	Ghir_D01G005170	GH_A13G1745	319
145	Ghir_D01G010570	GH_A13G2508	364
156	Ghir_D01G011190	GH_A13G2584	304
163	Ghir_D01G012140	GH_D01G0025	265
261	Ghir_D01G017640	GH_D01G0544	320
249	Ghir_D01G018380	GH_D01G1115	180
354	Ghir_D01G020070	GH_D01G1180	156
471	Ghir_D01G020290	GH_D01G1920	257
422	Ghir_D01G021490	GH_D01G1996	249
170	Ghir_D01G023830	GH_D01G2184	354
386	Ghir_D02G001430	GH_D01G2207	470
259	Ghir_D02G007050	GH_D01G2323	422
228	Ghir_D02G007160	GH_D01G2551	184
338	Ghir_D02G008380	GH_D02G0132	386
563	Ghir_D02G010000	GH_D02G0698	301
194	Ghir_D02G013600	GH_D02G0707	333
406	Ghir_D02G022090	GH_D02G0835	349
370	Ghir_D02G022550	GH_D02G0931	402
171	Ghir_D02G022990	GH_D02G0987	142
556	Ghir_D02G023300	GH_D02G1000	563
266	Ghir_D02G023740	GH_D02G1448	194
295	Ghir_D02G024230	GH_D02G2296	388
227	Ghir_D03G000680	GH_D02G2380	171
173	Ghir_D03G003110	GH_D02G2413	556
399	Ghir_D03G018820	GH_D02G2459	266
341	Ghir_D04G001370	GH_D02G2520	295
249	Ghir_D04G007690	GH_D03G0066	227
565	Ghir_D04G011130	GH_D03G0305	187
157	Ghir_D04G017950	GH_D03G1942	399
427	Ghir_D05G008470	GH_D04G0072	291
215	Ghir_D05G018830	GH_D04G0139	341
164	Ghir_D05G019520	GH_D04G0743	249
433	Ghir_D05G020770	GH_D04G1831	157
141	Ghir_D05G021620	GH_D05G0829	490
405	Ghir_D05G026610	GH_D05G1079	368
323	Ghir_D05G027570	GH_D05G1878	215
371	Ghir_D05G028420	GH_D05G1946	164
321	Ghir_D05G029140	GH_D05G2069	458
322	Ghir_D05G029150	GH_D05G2155	141
238	Ghir_D05G029870	GH_D05G2588	139
161	Ghir_D06G000570	GH_D05G2650	405
133	Ghir_D06G003940	GH_D05G2738	323
327	Ghir_D06G004240	GH_D05G2816	371
357	Ghir_D06G004250	GH_D05G2894	321
326	Ghir_D06G011890	GH_D05G2895	322
377	Ghir_D06G020520	GH_D05G2968	283
261	Ghir_D07G000040	GH_D06G0054	161
396	Ghir_D07G011800	GH_D06G0408	327
137	Ghir_D07G013880	GH_D06G0409	357
174	Ghir_D07G017800	GH_D06G1196	326
179	Ghir_D07G019370	GH_D06G2106	364
142	Ghir_D08G004690	GH_D07G0009	158
167	Ghir_D08G005820	GH_D07G1183	469
420	Ghir_D08G006890	GH_D07G1215	196
326	Ghir_D08G014260	GH_D07G1385	137
406	Ghir_D08G017030	GH_D07G1976	179
316	Ghir_D08G020570	GH_D08G0466	142
420	Ghir_D08G023210	GH_D08G0579	167
169	Ghir_D08G025770	GH_D08G0687	420
162	Ghir_D09G005790	GH_D08G1536	365
156	Ghir_D09G007080	GH_D08G1811	406
392	Ghir_D09G010070	GH_D08G2164	425
485	Ghir_D09G010090	GH_D08G2430	413
384	Ghir_D09G014310	GH_D08G2693	169
413	Ghir_D09G021400	GH_D09G0658	162
359	Ghir_D10G010890	GH_D09G0794	156
379	Ghir_D10G013410	GH_D09G1081	392
361	Ghir_D10G019890	GH_D09G1083	485
451	Ghir_D10G020820	GH_D09G1374	484
188	Ghir_D11G005440	GH_D09G1508	414
371	Ghir_D11G010070	GH_D09G2217	413
142	Ghir_D11G011730	GH_D10G1115	359
429	Ghir_D11G013450	GH_D10G1383	398
207	Ghir_D11G018350	GH_D10G2062	361
164	Ghir_D11G019290	GH_D10G2153	451
346	Ghir_D11G019760	GH_D11G0541	188
363	Ghir_D11G027100	GH_D11G1007	367
426	Ghir_D12G002440	GH_D11G1174	142
165	Ghir_D12G006410	GH_D11G1346	429
179	Ghir_D12G008700	GH_D11G1843	207
170	Ghir_D12G008710	GH_D11G1929	167
362	Ghir_D12G009990	GH_D11G1976	346
141	Ghir_D12G013670	GH_D11G2365	363
186	Ghir_D12G013980	GH_D11G2825	393
196	Ghir_D12G017150	GH_D11G3273	273
459	Ghir_D12G018250	GH_D11G3508	462
190	Ghir_D12G019790	GH_D12G0236	426
688	Ghir_D13G000080	GH_D12G0640	165
332	Ghir_D13G000160	GH_D12G0671	343
463	Ghir_D13G000430	GH_D12G0911	179
379	Ghir_D13G003680	GH_D12G0912	170
408	Ghir_D13G004070	GH_D12G1058	362
376	Ghir_D13G007350	GH_D12G1281	374
567	Ghir_D13G009990	GH_D12G1433	141
197	Ghir_D13G010570	GH_D12G1768	196
290	Ghir_D13G016290	GH_D12G1881	459
364	Ghir_D13G024280	GH_D12G2035	190
304	Ghir_D13G025030	GH_D13G0007	688
		GH_D13G0014	332
		GH_D13G0042	450
		GH_D13G0318	116
		GH_D13G0398	408
		GH_D13G0729	437
		GH_D13G0993	567
		GH_D13G1055	197
		GH_D13G1701	319
		GH_D13G2506	364
		GH_D13G2572	304
