# Supplementary material for: Identification and Functional Analysis of bZIP Genes in Cotton Response to Drought Stress
Source: Int J Mol Sci. 2022 Nov 28;23(23):14894. doi: 10.3390/ijms232314894 (PMC9736030; doi:10.3390/ijms232314894)
Supplement: Supplementary file 1 [file ijms-23-14894-s001.zip › Table S2.xlsx]

## Sheet: Sheet1
Table S2 The collinearity analysis of bZIP genes in four cotton species
Collinearity gene pairs		Collinearity gene pairs		Collinearity gene pairs		Collinearity gene pairs
G.arboreum	G. barbardense	G.arboreum	G. hirsutum	G. raimondii	G. barbardense	G. raimondii	G. hirsutum
Gar02G20630	Gbar_A01G010130	Gar02G20630	Ghir_A01G009800	Gorai.002G003000	Gbar_A01G000110	Gorai.002G003000	Ghir_A01G000270
Gar02G17880	Gbar_A01G011490	Gar02G17880	Ghir_A01G011110	Gorai.002G064900	Gbar_A01G004970	Gorai.002G122200	Ghir_A01G009800
Gar02G06940	Gbar_A01G017250	Gar02G06940	Ghir_A01G016820	Gorai.002G122200	Gbar_A01G010130	Gorai.002G126500	Ghir_A01G010210
Gar02G05340	Gbar_A01G018480	Gar02G05340	Ghir_A01G018030	Gorai.002G126500	Gbar_A01G010600	Gorai.002G135900	Ghir_A01G011110
Gar02G04340	Gbar_A01G019300	Gar02G04340	Ghir_A01G018850	Gorai.002G135900	Gbar_A01G011490	Gorai.002G207000	Ghir_A01G016820
Gar02G02890	Gbar_A01G020450	Gar02G02890	Ghir_A01G019990	Gorai.002G207000	Gbar_A01G017250	Gorai.002G219800	Ghir_A01G018030
Gar03G17440	Gbar_A03G009130	Gar03G17540	Ghir_A03G009200	Gorai.002G219800	Gbar_A01G018480	Gorai.002G228200	Ghir_A01G018850
Gar03G17000	Gbar_A03G009340	Gar03G13540	Ghir_A03G012110	Gorai.002G228200	Gbar_A01G019300	Gorai.002G240500	Ghir_A01G019990
Gar03G13540	Gbar_A03G012170	Gar03G03230	Ghir_A03G020680	Gorai.002G240500	Gbar_A01G020450	Gorai.009G086200	Ghir_A05G008460
Gar03G03230	Gbar_A03G020710	Gar03G02950	Ghir_A03G021100	Gorai.009G086200	Gbar_A05G007940	Gorai.009G112200	Ghir_A05G011040
Gar03G02950	Gbar_A03G021150	Gar03G02550	Ghir_A03G021500	Gorai.009G192500	Gbar_A05G018180	Gorai.009G192500	Ghir_A05G018820
Gar03G02550	Gbar_A03G021550	Gar03G02230	Ghir_A03G021810	Gorai.009G199300	Gbar_A05G018840	Gorai.009G199300	Ghir_A05G019490
Gar03G02230	Gbar_A03G021900	Gar03G01660	Ghir_A03G022280	Gorai.009G212600	Gbar_A05G020150	Gorai.009G212600	Ghir_A05G020840
Gar03G01660	Gbar_A03G022400	Gar03G01010	Ghir_A03G022790	Gorai.009G221800	Gbar_A05G020990	Gorai.009G221800	Ghir_A05G021700
Gar03G01010	Gbar_A03G022960	Gar05G08520	Ghir_A05G008460	Gorai.009G285000	Gbar_A05G026560	Gorai.009G285000	Ghir_A05G027550
Gar05G08520	Gbar_A05G007940	Gar05G11100	Ghir_A05G011040	Gorai.009G301200	Gbar_A05G028140	Gorai.009G301200	Ghir_A05G029080
Gar05G19330	Gbar_A05G018180	Gar05G19330	Ghir_A05G018820	Gorai.009G309200	Gbar_A05G028890	Gorai.009G309200	Ghir_A05G042250
Gar05G20010	Gbar_A05G018840	Gar05G20010	Ghir_A05G019490	Gorai.010G008000	Gbar_A06G000540	Gorai.007G056900	Ghir_A11G005480
Gar05G21400	Gbar_A05G020150	Gar05G21400	Ghir_A05G020840	Gorai.010G045600	Gbar_A06G003990	Gorai.007G105100	Ghir_A11G010110
Gar05G22370	Gbar_A05G020990	Gar05G22370	Ghir_A05G021700	Gorai.010G045700	Gbar_A06G004000	Gorai.007G122800	Ghir_A11G011760
Gar05G29070	Gbar_A05G026560	Gar05G29070	Ghir_A05G027550	Gorai.010G124200	Gbar_A06G011390	Gorai.007G141500	Ghir_A11G013430
Gar05G31110	Gbar_A05G028140	Gar05G31110	Ghir_A05G029080	Gorai.010G218700	Gbar_A06G019370	Gorai.007G191800	Ghir_A11G018260
Gar05G32070	Gbar_A05G028890	Gar05G32070	Ghir_A05G042250	Gorai.007G056900	Gbar_A11G005120	Gorai.007G200600	Ghir_A11G019160
Gar11G10300	Gbar_A11G009750	Gar11G10300	Ghir_A11G010110	Gorai.007G105100	Gbar_A11G009750	Gorai.007G205700	Ghir_A11G019670
Gar11G12200	Gbar_A11G011440	Gar11G12200	Ghir_A11G011760	Gorai.007G122800	Gbar_A11G011440	Gorai.007G243200	Ghir_A11G021020
Gar11G14020	Gbar_A11G013070	Gar11G14020	Ghir_A11G013430	Gorai.007G141500	Gbar_A11G013070	Gorai.007G325700	Ghir_A11G031340
Gar11G19780	Gbar_A11G017800	Gar11G19780	Ghir_A11G018260	Gorai.007G191800	Gbar_A11G017800	Gorai.007G352600	Ghir_A11G033510
Gar11G20730	Gbar_A11G018620	Gar11G20730	Ghir_A11G019160	Gorai.007G200600	Gbar_A11G018620	Gorai.008G024700	Ghir_A12G002350
Gar11G25860	Gbar_A11G020440	Gar11G25860	Ghir_A11G021020	Gorai.007G205700	Gbar_A11G019090	Gorai.008G068900	Ghir_A12G006750
Gar11G37640	Gbar_A11G030850	Gar11G37640	Ghir_A11G031340	Gorai.007G243200	Gbar_A11G020440	Gorai.008G085200	Ghir_A12G008790
Gar11G40960	Gbar_A11G032970	Gar11G40960	Ghir_A11G033510	Gorai.007G325700	Gbar_A11G030850	Gorai.008G102300	Ghir_A12G009320
Gar12G02430	Gbar_A12G002250	Gar12G02430	Ghir_A12G002350	Gorai.007G352600	Gbar_A11G032970	Gorai.008G123200	Ghir_A12G011900
Gar12G07060	Gbar_A12G006350	Gar12G07510	Ghir_A12G006750	Gorai.008G024700	Gbar_A12G002250	Gorai.008G139700	Ghir_A12G013500
Gar12G07510	Gbar_A12G006730	Gar12G10600	Ghir_A12G008790	Gorai.008G065300	Gbar_A12G006350	Gorai.008G174500	Ghir_A12G016880
Gar12G10600	Gbar_A12G008820	Gar12G12490	Ghir_A12G009320	Gorai.008G068900	Gbar_A12G006730	Gorai.008G185000	Ghir_A12G017960
Gar12G12490	Gbar_A12G009960	Gar12G14920	Ghir_A12G011900	Gorai.008G085200	Gbar_A12G008820	Gorai.002G003000	Ghir_D01G000280
Gar12G14920	Gbar_A12G011970	Gar12G16880	Ghir_A12G013500	Gorai.008G102300	Gbar_A12G009960	Gorai.002G064900	Ghir_D01G005170
Gar12G16880	Gbar_A12G013580	Gar12G17280	Ghir_A12G013830	Gorai.008G123200	Gbar_A12G011970	Gorai.002G122200	Ghir_D01G010570
Gar12G17280	Gbar_A12G013920	Gar12G21040	Ghir_A12G016880	Gorai.008G139700	Gbar_A12G013580	Gorai.002G126500	Ghir_D01G011190
Gar12G21040	Gbar_A12G017010	Gar12G22140	Ghir_A12G017960	Gorai.008G174500	Gbar_A12G017010	Gorai.002G135900	Ghir_D01G012140
Gar12G22140	Gbar_A12G018130	Gar12G23940	Ghir_A12G019530	Gorai.008G185000	Gbar_A12G018130	Gorai.002G207000	Ghir_D01G018380
Gar12G23940	Gbar_A12G019640	Gar13G00160	Ghir_A13G000230	Gorai.002G003000	Gbar_D01G000230	Gorai.002G219800	Ghir_D01G020070
Gar13G00070	Gbar_A13G000100	Gar13G05980	Ghir_A13G003420	Gorai.002G064900	Gbar_D01G005120	Gorai.002G228200	Ghir_D01G020290
Gar13G00160	Gbar_A13G000190	Gar13G08340	Ghir_A13G005280	Gorai.002G122200	Gbar_D01G010660	Gorai.002G240500	Ghir_D01G021490
Gar13G05980	Gbar_A13G003620	Gar13G11320	Ghir_A13G009010	Gorai.002G126500	Gbar_D01G011160	Gorai.002G265300	Ghir_D01G023830
Gar13G08340	Gbar_A13G005390	Gar13G12720	Ghir_A13G010120	Gorai.002G135900	Gbar_D01G012070	Gorai.005G015900	Ghir_D02G001430
Gar13G11320	Gbar_A13G009350	Gar13G19970	Ghir_A13G015530	Gorai.002G207000	Gbar_D01G018470	Gorai.005G078500	Ghir_D02G007050
Gar13G12720	Gbar_A13G010740	Gar13G30090	Ghir_A13G024300	Gorai.002G219800	Gbar_D01G020180	Gorai.005G079700	Ghir_D02G007160
Gar13G30090	Gbar_A13G024520	Gar02G20630	Ghir_D01G010570	Gorai.002G228200	Gbar_D01G020390	Gorai.005G092400	Ghir_D02G008380
Gar02G20630	Gbar_D01G010660	Gar02G17880	Ghir_D01G012140	Gorai.002G240500	Gbar_D01G021580	Gorai.005G111000	Ghir_D02G010000
Gar02G17880	Gbar_D01G012070	Gar02G06940	Ghir_D01G018380	Gorai.002G265300	Gbar_D01G023780	Gorai.005G148600	Ghir_D02G013600
Gar02G06940	Gbar_D01G018470	Gar02G05340	Ghir_D01G020070	Gorai.005G015900	Gbar_D02G001400	Gorai.005G237400	Ghir_D02G022090
Gar02G05340	Gbar_D01G020180	Gar02G04340	Ghir_D01G020290	Gorai.005G078500	Gbar_D02G007400	Gorai.005G254200	Ghir_D02G023740
Gar02G04340	Gbar_D01G020390	Gar02G02890	Ghir_D01G021490	Gorai.005G079700	Gbar_D02G007490	Gorai.005G259700	Ghir_D02G024230
Gar02G02890	Gbar_D01G021580	Gar02G00360	Ghir_D01G023830	Gorai.005G092400	Gbar_D02G008770	Gorai.009G086200	Ghir_D05G008470
Gar02G00360	Gbar_D01G023780	Gar03G28570	Ghir_D02G001430	Gorai.005G109600	Gbar_D02G010300	Gorai.009G192500	Ghir_D05G018830
Gar03G28570	Gbar_D02G001400	Gar03G21800	Ghir_D02G007050	Gorai.005G111000	Gbar_D02G010420	Gorai.009G199300	Ghir_D05G019520
Gar03G21800	Gbar_D02G007400	Gar03G21710	Ghir_D02G007160	Gorai.005G148600	Gbar_D02G014180	Gorai.009G212600	Ghir_D05G020770
Gar03G21710	Gbar_D02G007490	Gar03G20260	Ghir_D02G008380	Gorai.005G254200	Gbar_D02G024290	Gorai.009G221800	Ghir_D05G021620
Gar03G20260	Gbar_D02G008770	Gar03G17540	Ghir_D02G010000	Gorai.005G259700	Gbar_D02G024830	Gorai.009G285000	Ghir_D05G027570
Gar03G17440	Gbar_D02G010300	Gar03G13540	Ghir_D02G013600	Gorai.009G086200	Gbar_D05G008410	Gorai.009G301200	Ghir_D05G029140
Gar03G13540	Gbar_D02G014180	Gar03G03230	Ghir_D02G022090	Gorai.009G192500	Gbar_D05G018820	Gorai.009G309200	Ghir_D05G029870
Gar03G03230	Gbar_D02G022660	Gar03G02950	Ghir_D02G022550	Gorai.009G199300	Gbar_D05G019530	Gorai.007G056900	Ghir_D11G005440
Gar03G02950	Gbar_D02G023090	Gar03G02550	Ghir_D02G022990	Gorai.009G212600	Gbar_D05G020810	Gorai.007G105100	Ghir_D11G010070
Gar03G02550	Gbar_D02G023520	Gar03G01660	Ghir_D02G023740	Gorai.009G221800	Gbar_D05G021690	Gorai.007G122800	Ghir_D11G011730
Gar03G01660	Gbar_D02G024290	Gar03G01010	Ghir_D02G024230	Gorai.009G285000	Gbar_D05G027400	Gorai.007G141500	Ghir_D11G013450
Gar03G01010	Gbar_D02G024830	Gar05G08520	Ghir_D05G008470	Gorai.009G301200	Gbar_D05G029000	Gorai.007G191800	Ghir_D11G018350
Gar05G08520	Gbar_D05G008410	Gar05G19330	Ghir_D05G018830	Gorai.009G309200	Gbar_D05G029740	Gorai.007G200600	Ghir_D11G019290
Gar05G19330	Gbar_D05G018820	Gar05G20010	Ghir_D05G019520	Gorai.010G008000	Gbar_D06G000670	Gorai.007G205700	Ghir_D11G019760
Gar05G20010	Gbar_D05G019530	Gar05G21400	Ghir_D05G020770	Gorai.010G045600	Gbar_D06G004200	Gorai.008G024700	Ghir_D12G002440
Gar05G21400	Gbar_D05G020810	Gar05G22370	Ghir_D05G021620	Gorai.010G045700	Gbar_D06G004210	Gorai.008G065300	Ghir_D12G006410
Gar05G22370	Gbar_D05G021690	Gar05G29070	Ghir_D05G027570	Gorai.010G124200	Gbar_D06G011850	Gorai.008G085200	Ghir_D12G008700
Gar05G29070	Gbar_D05G027400	Gar05G30120	Ghir_D05G028420	Gorai.010G218700	Gbar_D06G020250	Gorai.008G102300	Ghir_D12G009990
Gar05G30120	Gbar_D05G028280	Gar05G31110	Ghir_D05G029140	Gorai.007G056900	Gbar_D11G005450	Gorai.008G139700	Ghir_D12G013670
Gar05G31110	Gbar_D05G029000	Gar05G32070	Ghir_D05G029870	Gorai.007G105100	Gbar_D11G010290	Gorai.008G174500	Ghir_D12G017150
Gar05G32070	Gbar_D05G029740	Gar08G04910	Ghir_D08G004690	Gorai.007G122800	Gbar_D11G011990	Gorai.008G185000	Ghir_D12G018250
Gar11G10300	Gbar_D11G010290	Gar08G06410	Ghir_D08G005820	Gorai.007G141500	Gbar_D11G013820	Gorai.013G000800	Ghir_D13G000080
Gar11G12200	Gbar_D11G011990	Gar08G07630	Ghir_D08G006890	Gorai.007G191800	Gbar_D11G018730	Gorai.013G001700	Ghir_D13G000160
Gar11G14020	Gbar_D11G013820	Gar08G17100	Ghir_D08G014260	Gorai.007G200600	Gbar_D11G019570	Gorai.013G039300	Ghir_D13G003680
Gar11G19780	Gbar_D11G018730	Gar08G20350	Ghir_D08G017030	Gorai.007G243200	Gbar_D11G023760	Gorai.013G044500	Ghir_D13G004070
Gar11G20730	Gbar_D11G019570	Gar08G30360	Ghir_D08G025770	Gorai.007G325700	Gbar_D11G031450	Gorai.013G258300	Ghir_D13G024280
Gar11G25860	Gbar_D11G023760	Gar11G10300	Ghir_D11G010070	Gorai.007G352600	Gbar_D11G033760	Gorai.013G266400	Ghir_D13G025030
Gar11G37640	Gbar_D11G031450	Gar11G12200	Ghir_D11G011730	Gorai.008G024700	Gbar_D12G002480
Gar11G40960	Gbar_D11G033760	Gar11G14020	Ghir_D11G013450	Gorai.008G065300	Gbar_D12G006420
Gar12G02430	Gbar_D12G002480	Gar11G19780	Ghir_D11G018350	Gorai.008G068900	Gbar_D12G006770
Gar12G07060	Gbar_D12G006420	Gar11G20730	Ghir_D11G019290	Gorai.008G085200	Gbar_D12G008260
Gar12G07510	Gbar_D12G006770	Gar12G02430	Ghir_D12G002440	Gorai.008G102300	Gbar_D12G009920
Gar12G10600	Gbar_D12G008260	Gar12G07060	Ghir_D12G006410	Gorai.008G123200	Gbar_D12G012020
Gar12G12490	Gbar_D12G009920	Gar12G10600	Ghir_D12G008700	Gorai.008G139700	Gbar_D12G013570
Gar12G14920	Gbar_D12G012020	Gar12G12490	Ghir_D12G009990	Gorai.008G174500	Gbar_D12G017130
Gar12G16880	Gbar_D12G013570	Gar12G16880	Ghir_D12G013670	Gorai.008G185000	Gbar_D12G018240
Gar12G17280	Gbar_D12G013870	Gar12G17280	Ghir_D12G013980
Gar12G21040	Gbar_D12G017130	Gar12G21040	Ghir_D12G017150
Gar12G22140	Gbar_D12G018240	Gar12G22140	Ghir_D12G018250
Gar12G23940	Gbar_D12G019890	Gar12G23940	Ghir_D12G019790
Gar13G00160	Gbar_D13G000270	Gar13G00070	Ghir_D13G000080
Gar13G05980	Gbar_D13G003400	Gar13G00160	Ghir_D13G000160
Gar13G08340	Gbar_D13G007180	Gar13G05980	Ghir_D13G003680
Gar13G11320	Gbar_D13G009810	Gar13G08340	Ghir_D13G007350
Gar13G12720	Gbar_D13G010500	Gar13G11320	Ghir_D13G009990
Gar13G19970	Gbar_D13G016200	Gar13G12720	Ghir_D13G010570
Gar13G30090	Gbar_D13G025060	Gar13G19970	Ghir_D13G016290
		Gar13G30090	Ghir_D13G025030
