# Supplementary material for: Identification and Functional Analysis of bZIP Genes in Cotton Response to Drought Stress
Source: Int J Mol Sci. 2022 Nov 28;23(23):14894. doi: 10.3390/ijms232314894 (PMC9736030; doi:10.3390/ijms232314894)
Supplement: Supplementary file 1 [file ijms-23-14894-s001.zip › Table S3.xlsx]

## Sheet: Table S3
Table S3 Splicing phase of introns in the hinge region and basic region for 147 intron-containing GhbZIP genes
	Gene ID	Gene name	Splicing phase of intron I	Splicing phase of intron II
Type 1（13）	Ghir_D08G014260	GhbZIP154	/	/
	Ghir_D01G000280	GhbZIP99	/	/
	Ghir_A01G000270	GhbZIP1	/	/
	Ghir_D02G007050	GhbZIP111	/	/
	Ghir_A10G018390	GhbZIP66	/	/
	Ghir_A01G016100	GhbZIP6	/	/
	Ghir_D13G024280	GhbZIP196	/	/
	Ghir_D02G023740	GhbZIP120	/	/
	Ghir_D01G017640	GhbZIP104	/	/
	Ghir_A03G021500	GhbZIP23	/	/
	Ghir_D03G003110	GhbZIP123	/	/
	Ghir_D13G000080	GhbZIP187	/	/
	Ghir_A09G007330	GhbZIP58	/	/
Type 2 (51)	Ghir_A05G042250	GhirbZIP43	P1	/	1
	Ghir_D05G029870	GhirbZIP139	P2	/	1
	Ghir_A05G028410	GhirbZIP38	P1	/	1
	Ghir_A02G001350	GhirbZIP11	P2	/
	Ghir_A02G006740	GhirbZIP13	P2	/
	Ghir_A03G009200	GhirbZIP18	P2	/
	Ghir_A03G021100	GhirbZIP22	P2	/
	Ghir_A03G021810	GhirbZIP24	P2	/
	Ghir_A05G011040	GhirbZIP31	P2	/
	Ghir_A05G027550	GhirbZIP37	P2	/
	Ghir_A05G041580	GhirbZIP42	P2	/
	Ghir_A06G012510	GhirbZIP45	P2	/
	Ghir_A06G019360	GhirbZIP46	P2	/
	Ghir_A08G006780	GhirbZIP51	P2	/
	Ghir_A08G019680	GhirbZIP54	P2	/
	Ghir_A08G022420	GhirbZIP55	P2	/
	Ghir_A08G024880	GhirbZIP56	P2	/
	Ghir_A09G022110	GhirbZIP63	P2	/
	Ghir_A10G014150	GhirbZIP65	P2	/
	Ghir_A11G013430	GhirbZIP71	P2	/
	Ghir_A11G026930	GhirbZIP76	P2	/
	Ghir_A11G031340	GhirbZIP77	P2	/
	Ghir_A13G003420	GhirbZIP92	P2	/
	Ghir_A13G009010	GhirbZIP95	P2	/
	Ghir_A13G015530	GhirbZIP97	P2	/
	Ghir_D01G005170	GhirbZIP100	P2	/
	Ghir_D01G023830	GhirbZIP109	P2	/
	Ghir_D02G001430	GhirbZIP110	P2	/
	Ghir_D02G007160	GhirbZIP112	P2	/
	Ghir_D02G010000	GhirbZIP114	P2	/
	Ghir_D02G022550	GhirbZIP117	P2	/
	Ghir_D02G023300	GhirbZIP119	P2	/
	Ghir_D04G001370	GhirbZIP125	P2	/
	Ghir_D05G027570	GhirbZIP135	P2	/
	Ghir_D05G028420	GhirbZIP136	P2	/
	Ghir_D06G011890	GhirbZIP144	P2	/
	Ghir_D06G020520	GhirbZIP145	P2	/
	Ghir_D07G000040	GhirbZIP146	P2	/
	Ghir_D07G017800	GhirbZIP149	P2	/
	Ghir_D08G006890	GhirbZIP153	P2	/
	Ghir_D08G020570	GhirbZIP156	P2	/
	Ghir_D08G023210	GhirbZIP157	P2	/
	Ghir_D08G025770	GhirbZIP158	P2	/
	Ghir_D09G021400	GhirbZIP164	P2	/
	Ghir_D10G013410	GhirbZIP166	P2	/
	Ghir_D10G019890	GhirbZIP167	P2	/
	Ghir_D11G013450	GhirbZIP172	P2	/
	Ghir_D11G027100	GhirbZIP176	P2	/
	Ghir_D13G003680	GhirbZIP190	P2	/
	Ghir_D13G009990	GhirbZIP193	P2	/
	Ghir_D13G016290	GhirbZIP195	P2	/	48
Type 3 (53)	Ghir_A01G009800	GhirbZIP2	P0	/
	Ghir_A01G012310	GhirbZIP5	P0	/
	Ghir_A01G016820	GhirbZIP7	P0	/
	Ghir_A01G019990	GhirbZIP10	P0	/
	Ghir_A02G006660	GhirbZIP12	P0	/
	Ghir_A02G018900	GhirbZIP16	P0	/
	Ghir_A03G000280	GhirbZIP17	P0	/
	Ghir_A03G020680	GhirbZIP21	P0	/
	Ghir_A03G022790	GhirbZIP26	P0	/
	Ghir_A04G006710	GhirbZIP27	P0	/
	Ghir_A05G018820	GhirbZIP32	P0	/
	Ghir_A05G020840	GhirbZIP34	P0	/
	Ghir_A05G026580	GhirbZIP36	P0	/
	Ghir_A05G029080	GhirbZIP39	P0	/
	Ghir_A05G029090	GhirbZIP40	P0	/
	Ghir_A08G013440	GhirbZIP52	P0	/
	Ghir_A08G016190	GhirbZIP53	P0	/
	Ghir_A09G010320	GhirbZIP59	P0	/
	Ghir_A09G014800	GhirbZIP62	P0	/
	Ghir_A11G010110	GhirbZIP69	P0	/
	Ghir_A11G018260	GhirbZIP72	P0	/
	Ghir_A11G019670	GhirbZIP74	P0	/
	Ghir_A12G002350	GhirbZIP79	P0	/
	Ghir_A12G006750	GhirbZIP80	P0	/
	Ghir_A12G011900	GhirbZIP84	P0	/
	Ghir_A12G013830	GhirbZIP86	P0	/
	Ghir_A13G003870	GhirbZIP93	P0	/
	Ghir_A13G024300	GhirbZIP98	P0	/
	Ghir_D01G018380	GhirbZIP105	P0	/
	Ghir_D01G021490	GhirbZIP108	P0	/
	Ghir_D02G022090	GhirbZIP116	P0	/
	Ghir_D02G024230	GhirbZIP121	P0	/
	Ghir_D03G000680	GhirbZIP122	P0	/
	Ghir_D03G018820	GhirbZIP124	P0	/
	Ghir_D04G011130	GhirbZIP127	P0	/
	Ghir_D05G018830	GhirbZIP130	P0	/
	Ghir_D05G020770	GhirbZIP132	P0	/
	Ghir_D05G026610	GhirbZIP134	P0	/
	Ghir_D05G029140	GhirbZIP137	P0	/
	Ghir_D05G029150	GhirbZIP138	P0	/
	Ghir_D06G004240	GhirbZIP142	P0	/
	Ghir_D08G017030	GhirbZIP155	P0	/
	Ghir_D09G010070	GhirbZIP161	P0	/
	Ghir_D09G014310	GhirbZIP163	P0	/
	Ghir_D11G010070	GhirbZIP170	P0	/
	Ghir_D11G018350	GhirbZIP173	P0	/
	Ghir_D11G019760	GhirbZIP175	P0	/
	Ghir_D12G002440	GhirbZIP177	P0	/
	Ghir_D12G013980	GhirbZIP183	P0	/
	Ghir_D13G004070	GhirbZIP191	P0	/
	Ghir_D13G025030	GhirbZIP197	P0	/
	Ghir_D13G007350	GhirbZIP192	P0	/	52
	Ghir_A03G013160	GhirbZIP20	P0	/	1
Type 4 (30)	Ghir_A01G018030	GhirbZIP8	P0	P0
	Ghir_A01G018850	GhirbZIP9	P0	P0
	Ghir_A02G007960	GhirbZIP14	P0	P0
	Ghir_A05G008460	GhirbZIP29	P0	P0
	Ghir_A05G008470	GhirbZIP30	P0	P0
	Ghir_A06G004180	GhirbZIP44	P0	P0
	Ghir_A07G011740	GhirbZIP47	P0	P0
	Ghir_A09G010350	GhirbZIP60	P0	P0
	Ghir_A09G013520	GhirbZIP61	P0	P0
	Ghir_A10G008390	GhirbZIP64	P0	P0
	Ghir_A10G019190	GhirbZIP67	P0	P0
	Ghir_A11G021020	GhirbZIP75	P0	P0
	Ghir_A11G033510	GhirbZIP78	P0	P0
	Ghir_A12G009320	GhirbZIP83	P0	P0
	Ghir_A12G017960	GhirbZIP88	P0	P0
	Ghir_A13G000230	GhirbZIP90	P0	P0
	Ghir_A13G005280	GhirbZIP94	P0	P0
	Ghir_D01G020070	GhirbZIP106	P0	P0
	Ghir_D01G020290	GhirbZIP107	P0	P0
	Ghir_D02G008380	GhirbZIP113	P0	P0
	Ghir_D05G008470	GhirbZIP129	P0	P0
	Ghir_D06G004250	GhirbZIP143	P0	P0
	Ghir_D07G011800	GhirbZIP147	P0	P0
	Ghir_D09G010090	GhirbZIP162	P0	P0
	Ghir_D10G010890	GhirbZIP165	P0	P0
	Ghir_D10G020820	GhirbZIP168	P0	P0
	Ghir_D12G009990	GhirbZIP181	P0	P0
	Ghir_D12G018250	GhirbZIP185	P0	P0
	Ghir_D13G000160	GhirbZIP188	P0	P0
	Ghir_D13G000430	GhirbZIP189	P0	P0	30
