# Supplementary material for: Identification and Functional Analysis of bZIP Genes in Cotton Response to Drought Stress
Source: Int J Mol Sci. 2022 Nov 28;23(23):14894. doi: 10.3390/ijms232314894 (PMC9736030; doi:10.3390/ijms232314894)
Supplement: Supplementary file 1 [file ijms-23-14894-s001.zip › Table S4.xlsx]

## Sheet: Table S4
Table S4 Characteristic features of the GhbZIP transcription factors classified into 10 groups according to their DNA-binding specificity and amino acid sequences in basic and hinge regions
Group	Gene ID	Gene name	Characteristic Features	Similar features in rice group	Putative	Known Binding Sites in Other Species
A	Ghir_A01G009800	GhbZIP2	Conserved motifs like MIK and QAY in the basic and hinge regions, respectively	VI	ABREs with the core ACGT or others containing GCGT/AAGT	CACGTGG/tC,CGCGTG for ABF1,TRAB1/OsbZIP66,Tobacco and ZmbZIP72
A	Ghir_A01G012310	GhbZIP5
A	Ghir_A01G016820	GhbZIP7
A	Ghir_A01G019990	GhbZIP10
A	Ghir_A02G006660	GhbZIP12
A	Ghir_A02G018900	GhbZIP16
A	Ghir_A03G013160	GhbZIP20
A	Ghir_A03G020680	GhbZIP21
A	Ghir_A03G022790	GhbZIP26
A	Ghir_A05G018820	GhbZIP32
A	Ghir_A05G020840	GhbZIP34
A	Ghir_A05G026580	GhbZIP36
A	Ghir_A05G029080	GhbZIP39
A	Ghir_A05G029090	GhbZIP40
A	Ghir_A09G010320	GhbZIP59
A	Ghir_A09G014800	GhbZIP62
A	Ghir_A11G018260	GhbZIP72
A	Ghir_A12G002350	GhbZIP79
A	Ghir_A12G013830	GhbZIP86
A	Ghir_A13G003870	GhbZIP93
A	Ghir_A13G024300	GhbZIP98
A	Ghir_D01G010570	GhbZIP101
A	Ghir_D01G018380	GhbZIP105
A	Ghir_D01G021490	GhbZIP108
A	Ghir_D02G007050	GhbZIP111
A	Ghir_D02G022090	GhbZIP116
A	Ghir_D02G024230	GhbZIP121
A	Ghir_D03G000680	GhbZIP122
A	Ghir_D05G018830	GhbZIP130
A	Ghir_D05G020770	GhbZIP132
A	Ghir_D05G026610	GhbZIP134
A	Ghir_D05G029140	GhbZIP137
A	Ghir_D05G029150	GhbZIP138
A	Ghir_D06G004240	GhbZIP142
A	Ghir_D09G010070	GhbZIP161
A	Ghir_D09G014310	GhbZIP163
A	Ghir_D11G018350	GhbZIP173
A	Ghir_D12G002440	GhbZIP177
A	Ghir_D12G013980	GhbZIP183
A	Ghir_D13G004070	GhbZIP191
A	Ghir_D13G024280	GhbZIP196
A	Ghir_D13G025030	GhbZIP197
B	Ghir_D13G000080	GhbZIP187	Key residues in the basic region (RNRE/DSAxxSR) and a distinct hinge region	III	Ｇ- and C-boxes with equal affinity	Tobacco TGA1b
C	Ghir_A06G012510	GhbZIP45	Specific hinge region sequence Q(/A)A(Q,H)H (/R,Y,A) L(/M,V)E (/T,A,N,K,)E(/D)	IV	Hybrid ACGT elements like G/C, G/A, C/G boxes	Maize OPAQUE2; Antirrhinum AmbZIP910
C	Ghir_A08G006780	GhbZIP51
C	Ghir_A08G019680	GhbZIP54
C	Ghir_A08G022420	GhbZIP55
C	Ghir_A11G013430	GhbZIP71
C	Ghir_A11G026930	GhbZIP76
C	Ghir_D06G011890	GhbZIP144
C	Ghir_D07G000040	GhbZIP146
C	Ghir_D08G006890	GhbZIP153
C	Ghir_D08G020570	GhbZIP156
C	Ghir_D08G023210	GhbZIP157
C	Ghir_D11G013450	GhbZIP172
C	Ghir_D11G027100	GhbZIP176
D	Ghir_A01G018030	GhbZIP8	Conserved residues in Positions -21(L),-20(A),-19(Q),-18(N),-15(A),-14(A),-12(K),-11(S),and -10(R). Possess a KAY(/H)V(/I) QQ(/N) hinge sequence specific to CBFs	VII	C-box sequnence	Tobacco TGA1a
D	Ghir_A01G018850	GhbZIP9
D	Ghir_A02G007960	GhbZIP14
D	Ghir_A05G008460	GhbZIP29
D	Ghir_A05G008470	GhbZIP30
D	Ghir_A06G004180	GhbZIP44
D	Ghir_A07G011740	GhbZIP47
D	Ghir_A09G010350	GhbZIP60
D	Ghir_A09G013520	GhbZIP61
D	Ghir_A10G008390	GhbZIP64
D	Ghir_A10G019190	GhbZIP67
D	Ghir_A11G021020	GhbZIP75
D	Ghir_A11G033510	GhbZIP78
D	Ghir_A12G009320	GhbZIP83
D	Ghir_A12G017960	GhbZIP88
D	Ghir_A13G000230	GhbZIP90
D	Ghir_A13G005280	GhbZIP94
D	Ghir_D01G020070	GhbZIP106
D	Ghir_D01G020290	GhbZIP107
D	Ghir_D02G008380	GhbZIP113
D	Ghir_D05G008470	GhbZIP129
D	Ghir_D06G003940	GhbZIP141
D	Ghir_D06G004250	GhbZIP143
D	Ghir_D07G011800	GhbZIP147
D	Ghir_D09G010090	GhbZIP162
D	Ghir_D10G010890	GhbZIP165
D	Ghir_D10G020820	GhbZIP168
D	Ghir_D12G009990	GhbZIP181
D	Ghir_D12G018250	GhbZIP185
D	Ghir_D13G000160	GhbZIP188
D	Ghir_D13G000430	GhbZIP189
D	Ghir_D13G007350	GhbZIP192
E	Ghir_A03G021100	GhbZIP22	Basic region has A residue at -19 position and hinge region has a conserved QYISE sequence	V	Relaxed specificity or may bind to other unknown sequences	AtbZIP34 and AtbZIP61
E	Ghir_A11G031340	GhbZIP77
E	Ghir_A13G003420	GhbZIP92
E	Ghir_A13G015530	GhbZIP97
E	Ghir_D01G005170	GhbZIP100
E	Ghir_D02G022550	GhbZIP117
E	Ghir_D13G003680	GhbZIP190
E	Ghir_D13G016290	GhbZIP195
F	Ghir_A01G000270	GhbZIP1	Conserved residue in position -15(A) specific to CBFs	VIII	C-box elements preferentially	Unknown
F	Ghir_A01G016100	GhbZIP6
F	Ghir_A03G022280	GhbZIP25
F	Ghir_A05G034630	GhbZIP41
F	Ghir_D01G000280	GhbZIP99
F	Ghir_D01G017640	GhbZIP104
F	Ghir_D02G023740	GhbZIP120
F	Ghir_D04G007690	GhbZIP126
F	Ghir_A05G042250	GhbZIP43
F	Ghir_D05G029870	GhbZIP139
G	Ghir_A03G000280	GhbZIP17	Conserved residues in positions -18(N),-15(S),-14(A),-11(S),and -10(R).	I	G-box and/or G-box-like sequences	GBF2;AtbZIP6 and AtbZIP68;EmBP-1;TGACGT G for snapdragonbZIP910/bZIP911;Ocs enhancer OCSBF-1
G	Ghir_A08G013440	GhbZIP52
G	Ghir_A08G016190	GhbZIP53
G	Ghir_A11G010110	GhbZIP69
G	Ghir_A11G019670	GhbZIP74
G	Ghir_A12G006750	GhbZIP80
G	Ghir_A12G011900	GhbZIP84
G	Ghir_D03G018820	GhbZIP124
G	Ghir_D08G014260	GhbZIP154
G	Ghir_D08G017030	GhbZIP155
G	Ghir_D11G010070	GhbZIP170
G	Ghir_D11G019760	GhbZIP175
M	Ghir_A05G011040	GhbZIP31
M	Ghir_D01G023830	GhbZIP109
S	Ghir_A01G010210	GhbZIP3
S	Ghir_A01G011110	GhbZIP4
S	Ghir_A02G016520	GhbZIP15
S	Ghir_A03G012110	GhbZIP19
S	Ghir_A03G021500	GhbZIP23
S	Ghir_A04G013550	GhbZIP28
S	Ghir_A05G019490	GhbZIP33
S	Ghir_A05G021700	GhbZIP35
S	Ghir_A07G013660	GhbZIP48
S	Ghir_A07G018980	GhbZIP49
S	Ghir_A08G004490	GhbZIP50
S	Ghir_A09G006190	GhbZIP57
S	Ghir_A09G007330	GhbZIP58
S	Ghir_A11G005480	GhbZIP68
S	Ghir_A11G011760	GhbZIP70
S	Ghir_A11G019160	GhbZIP73
S	Ghir_A12G008790	GhbZIP81
S	Ghir_A12G008800	GhbZIP82
S	Ghir_A12G013500	GhbZIP85
S	Ghir_A12G016880	GhbZIP87
S	Ghir_A12G019530	GhbZIP89
S	Ghir_A13G003020	GhbZIP91
S	Ghir_A13G010120	GhbZIP96
S	Ghir_D01G011190	GhbZIP102
S	Ghir_D01G012140	GhbZIP103
S	Ghir_D02G013600	GhbZIP115
S	Ghir_D02G022990	GhbZIP118
S	Ghir_D03G003110	GhbZIP123
S	Ghir_D04G017950	GhbZIP128
S	Ghir_D05G019520	GhbZIP131
S	Ghir_D05G021620	GhbZIP133
S	Ghir_D06G000570	GhbZIP140
S	Ghir_D07G013880	GhbZIP148
S	Ghir_D07G019370	GhbZIP150
S	Ghir_D08G004690	GhbZIP151
S	Ghir_D08G005820	GhbZIP152
S	Ghir_D09G005790	GhbZIP159
S	Ghir_D09G007080	GhbZIP160
S	Ghir_D11G005440	GhbZIP169
S	Ghir_D11G011730	GhbZIP171
S	Ghir_D11G019290	GhbZIP174
S	Ghir_D12G006410	GhbZIP178
S	Ghir_D12G008700	GhbZIP179
S	Ghir_D12G008710	GhbZIP180
S	Ghir_D12G013670	GhbZIP182
S	Ghir_D12G017150	GhbZIP184
S	Ghir_D12G019790	GhbZIP186
S	Ghir_D13G010570	GhbZIP194
H	Ghir_A08G024880	GhbZIP56	NRVSAQQAR sequence in their basic region	II	TGACGT-containing sequences;some G-box-like sequences	Soybean STF1;ACACGTGG for HY5
H	Ghir_D08G025770	GhbZIP158
I	Ghir_A02G001350	GhbZIP11	Conserved Lys substitution at -10 position of the basic region instead of Arg	IX	Sequences other than those containing a palindromic ACGT core	Arabidopsis PosF21; tomato VSF-1;tobacco RSG
I	Ghir_A02G006740	GhbZIP13
I	Ghir_A03G009200	GhbZIP18
I	Ghir_A03G021810	GhbZIP24
I	Ghir_A05G027550	GhbZIP37
I	Ghir_A05G028410	GhbZIP38
I	Ghir_A05G041580	GhbZIP42
I	Ghir_A06G019360	GhbZIP46
I	Ghir_A09G022110	GhbZIP63
I	Ghir_A10G014150	GhbZIP65
I	Ghir_A10G018390	GhbZIP66
I	Ghir_A13G009010	GhbZIP95
I	Ghir_D02G001430	GhbZIP110
I	Ghir_D02G007160	GhbZIP112
I	Ghir_D02G010000	GhbZIP114
I	Ghir_D02G023300	GhbZIP119
I	Ghir_D04G001370	GhbZIP125
I	Ghir_D05G027570	GhbZIP135
I	Ghir_D05G028420	GhbZIP136
I	Ghir_D06G020520	GhbZIP145
I	Ghir_D07G017800	GhbZIP149
I	Ghir_D09G021400	GhbZIP164
I	Ghir_D10G013410	GhbZIP166
I	Ghir_D10G019890	GhbZIP167
I	Ghir_D13G009990	GhbZIP193
J	Ghir_A04G006710	GhbZIP27	Hydrophobic Ile residue at position -10 instead of a Conserved Arg/Lys	XI	Might not be able to bind DNA or else possess a uniquely different DNA-binding specificity	Unknown
J	Ghir_D04G011130	GhbZIP127
