# Supplementary material for: Identification and Functional Analysis of bZIP Genes in Cotton Response to Drought Stress
Source: Int J Mol Sci. 2022 Nov 28;23(23):14894. doi: 10.3390/ijms232314894 (PMC9736030; doi:10.3390/ijms232314894)
Supplement: Supplementary file 1 [file ijms-23-14894-s001.zip › Table S5.xlsx]

## Sheet: Sheet1
Table S5 The heptad repeats of amino acids in the Leu zipper region for all GhbZIP proteins
Gene ID	L0	L1	L2	L3	L4	L5	L6	L7	L8
GhbZIP109	YVDKLEK	KAEFLEA	TVSLVSP	RVTSERK	KRMMLLK	ENAE
GhbZIP137	YTNELEN	KVSCLEE	ENERLRK	RKELEKL	LPSAPPP	EPKYQLR	R
GhbZIP138	YTNELEN	KVSRLEE	ENERLRK	QKELDKM	LPSAPPP	EPKYQLR	RTSSA
GhbZIP139	YVKDLEM	KSRYLEG	ECRRLSR	VLQCFIA	ENQALRL	TLHK
GhbZIP158	YLNELET	RVRDLEK	KNSELEE	RLSTLHN	ENQMLRQ	IVKN
GhbZIP197	YHNELVN	KVSRLEE	DNLKLKR	EKEFDTK	SQCETSE	TRYQLRR
GhbZIP31	RLCDMEK	KVQSLET	LVAVLSS	KVQREKD	KQFLLRI	EQQELRE	RIEA
GhbZIP39	YTNELEN	KVLRLEE	ENERLRK	RKELEKL	LPSAPPP	EPKYQLR	R
GhbZIP40	YTNELEN	KVSRLEE	ENERLRK	QKELDKM	LPSAPPP	EPKYQLR	RTSSA
GhbZIP43	YVKDLEM	KSRYLEG	ECRRLSC	LLQWSIA	ENQALRF	TLNQ
GhbZIP56	YLNELET	RVRDLEK	KNSELEE	RLSTLHN	ENQMLRQ	IVKN
GhbZIP98	YHNELVN	KVSRLEE	DNLKLKR	EKEFDTK	SQCETSE	TRYQLRR
GhbZIP1	RAASLED	EVVRLRT	LNQQLLK	RLQGQAA	LEAEIAR	LKCLLVD
GhbZIP10	YTVELEA	ELNQLKQ	ENTHLKQ	ALVHSYY	FSHLSNF	RS
GhbZIP104	RAASLED	EVVRLRA	LNQQLVK	RLQGQAA	LEAEVAR	LKCLLVD
GhbZIP108	YTVELEA	ELNQLKQ	ENTHLKQ	ALVELER	KRKQQYF	E
GhbZIP116	YTLELEA	EVAKLKE	MNQELLK	KQEEMME	MQKNQML	EKVNR
GhbZIP120	RAASLED	EVMRLRA	VNQQLLK	RLQGQAA	LEAEVAR	LKCLLVD
GhbZIP126	HTAYLEE	EVKKLRL	LNQQLVR	KLQGQTI	LEAEVLR	LRSLLVG
GhbZIP132	YTMELEA	EVAKLKE	EIKNCGR	NMQKSWK	CRKIRSL
GhbZIP134	YTTELEA	EVAKLKE	ENQELQK	KHDHIIK	IQKNQVM	EILNV
GhbZIP142	YTNQLEL	EVDQLKK	MNSWLKR	QKEVEMV	LSANTN
GhbZIP160	LLEDLVT	EVASLKV	QIHNNTN	KYEALMQ	KIVVLES	ENNA
GhbZIP161	YTVELEL	ELNQLKQ	ENAKLKQ	LVEENEQ	KRKQEVL	KRKQSK
GhbZIP163	YTVELEA	ELNQLKQ	ENSHLKQ	ALAELER	KRKQQCF	E
GhbZIP177	YTLELEA	EVAKLKE	INEELQK	KQEEMME	MQKIQTL	EAVNRA
GhbZIP183	YIKWLEV	EVEKFRK	KNADMKR	LLLVLAQ	NSLSLQY	FLHD
GhbZIP191	YTLELEA	EVSKLKE	MNEELLR	KQEEVME	MQKNQML	ETLNPA
GhbZIP196	YTVELEL	ELNQLKR	ENAKLKQ	LVEENDK	RRKEEVL	KRKKELT	C
GhbZIP21	YTLELEA	EVAKLKE	MNQELLK	KQEEMME	MQKNQML	EKAN
GhbZIP25	RAASLED	EVMRLRA	VNQQLLK	RLQGQAA	LEAEVAR	LKCLLVD
GhbZIP34	YTMELEA	EVAKLKE	ENQELRK	KHAEIME	MQKNQVI	E
GhbZIP36	YTTELEA	EVAKLKE	ENQELQK	KHDHIIK	IQKNQVM	EMMNV
GhbZIP41	HTAYLEE	EVKKLRS	LNQQLVR	KLQGQTI	LEAEVLR	LRSLLVG
GhbZIP59	YTVELEL	ELNQLKQ	ENAKLKQ	LVEENEQ	KRKQEVL	KRKQSK
GhbZIP6	RAASLED	EVVRLRA	LNQQLVK	RLQGQAA	LEAEVAR	LKCLLVD
GhbZIP62	YTVELEA	ELNQLKQ	ENAHLKQ	ALAELER	KRKQQCF	E
GhbZIP79	YTLELEA	EVAKLKE	INEELQK	KQEEIME	MQKNQTL	EAVNRA
GhbZIP86	YIKWLEV	EVEKFRK	KNADMKR	LLLVLGS	SIGSDMA	RKQLRR
GhbZIP91	HLDDLTA	ELTQLRE	DNHQIIM	SLNITMQ	RYLHVEA	ENSV
GhbZIP93	YTLELEA	EVAKLKE	MNEELLR	KQEEVME	MQKNQML	ETLNPA
GhbZIP99	RAASLED	EVVRLRT	LNQQLLK	RLQGQAQ	LEAEIAR	LKCLLVD
GhbZIP148	QLEDLVN	EVSALQK	DNSQLSE	KINVATQ	RYAEMEC	ANNV
GhbZIP151	LMEDLGN	EVSLLQK	ENSRLSK	EINASTQ	RYIEMES	ANNL
GhbZIP159	HLENLTN	EVKQLQI	QNQELNN	RLKSLSD	LNHCLRI	DNNR
GhbZIP171	RLQDLVQ	EVSALQK	DNSQISE	RISVATQ	CYIEMQS	ANNV
GhbZIP182	LLEDLVN	EVSALQK	NNTQICE	KIKFTTQ	RFVKMEA	SNSV
GhbZIP32	YTSELEL	EVAHLQE	ENAKLRR	QQEKILA	ARDQVPK	KNTL
GhbZIP48	QLEDLVN	EVSALQK	DNSQLSE	KINVTTQ	RYAEMEC	ANNV
GhbZIP50	LMEDLCN	EVSLLQK	ENSRLYK	EINASTQ	HYIEMES	ANNL
GhbZIP57	HLENLTN	EVKQLQI	QNQELNN	RLKSLSD	HNHCLRI	DNNR
GhbZIP58	LLEDLVT	EIVVLES	ENNALKV	QQMELAQ	YLKNLQL	MQTQ
GhbZIP70	RLQDLVQ	EVNALQK	DNSQISE	KIGVATQ	YYIEMQS	ANNV
GhbZIP85	LLEDLVN	EVSALQK	NNTQICE	KIKFTTQ	RFVKVEA	SNSV
GhbZIP11	YIAELER	KVQTLQT	EATSLNA	QLSLLQR	DTGTLTA	ENNE
GhbZIP110	YIAELER	KVQTLQT	EATSLSA	QLSLLQR	DTGTLTA	ENNE
GhbZIP112	YTNELEK	KVQTLQT	EATNLSA	QVTMLQL	TLHLSL
GhbZIP114	YIAELEQ	KVQTLQT	EATTLSA	QLTMLQR	DSAGLTS	QNNE
GhbZIP119	YISELEH	KVQTLQT	EATTLSA	QLTLLQR	DSVGLTN	QNNE
GhbZIP124	ECDELAQ	RAEVLKE	ENASLRS	EANRIKS	EYEQLLA	ENTS
GhbZIP125	YMSELER	KVQTLQT	EATTLCA	HLTLFQR	DTTGLTT	ENAE
GhbZIP13	YTNELEK	KVQTLQT	EATNLSA	QVTMLQR	DTTGLTT	ENKE
GhbZIP130	YTTELEL	KVAHLQE	ENAKLRR	QQEKILA	ARDQVPK	KNTL
GhbZIP135	YTSELER	KVQTLQT	EATNLSA	QVTVLQR	DTTGLTT	ENKE
GhbZIP136	YISELER	KVQTLQT	EATTLSA	QLTLFQR	DTTGLTT	ENTE
GhbZIP145	YITELER	KVQTLQT	EATTLSA	QLTLFQG	ASVFYNI	WGFYFRD	VTGLTTE	NTELKLR	LQA
GhbZIP149	YTCELEQ	RFQKLKS	QAAQASL	QVNLLQM	EQKSLIN	ENSM
GhbZIP155	ECDELAQ	RAEALKE	ENANLRS	EVSRLKS	EYEQLHA	ENAS
GhbZIP164	YIAELER	KIQTLQT	EATSLAA	QLTLLQR	DSSGMSA	ENSE
GhbZIP167	YISELER	KVQTLQT	EATTLSA	QLTLFQR	DTTGLTT	ENTE
GhbZIP17	ECDELAQ	RAEVLKE	DNANLRS	EANRIKS	EYEQLLA	ENTS
GhbZIP18	YIAELEQ	KVQTLQT	EATTLSA	QLTMLQR	DSAGLTS	QNNE
GhbZIP193	YISELEH	KVQTLQT	EATTLSA	QLTLLQR	DSVGLTN	QNNE
GhbZIP24	YISELEH	KVQTLQT	EATTLSA	QLTLLQR	DSVGLSN	QNNE
GhbZIP37	YTSELER	KVQTLQT	EATNLSA	QVTILQR	DTTGLTT	ENKE
GhbZIP38	YISELER	KVQTLQT	EATTLSA	QLTLFQR	DTTGLTT	ENTE
GhbZIP42	YMSELER	KVQTLQT	EATTLSA	HLTLFQR	DTTGLTT	ENAE
GhbZIP46	YITELER	KVQTLQT	EATTLSA	QLTLFQR	DVTGLTT	ENTE
GhbZIP53	ECDELAQ	RAEALKE	ENANLRS	EVSRLKS	EYEQLHA	ENAS
GhbZIP63	YIAELER	KIQTLQT	EATSLAA	QLTLLQK	DSTGMSA	ENSE
GhbZIP65	YIAELER	KVQTLQT	EATSLSA	QLTLVQR	DTNGLTA	ENSE
GhbZIP66	YISELER	KVQTLQT	EATTLSA	QLTLFQR	DTTGLTT	ENTE
GhbZIP68	HLENLRN	QVNRLKL	ENRELTN	QLRLVLC	HCHRVAT	DNNR
GhbZIP95	YISELEH	KVQTLQT	EATTLSA	QLTLLQR	DSVGLTN	QNNE
GhbZIP100	YISELER	SVTTLQT	EVSALSP	RVAFLDH	QRLILNV	DNSA
GhbZIP101	NESVSLS	NRTS
GhbZIP102	YLDDLMA	QLTLLRK	DNNQILT	SINFITH	HYFNIEA	ENSV
GhbZIP103	YLENLTN	QVNKMNI	ENRRLKN	RLHLVLN	QCHVVWV	DNEQ
GhbZIP105	YTVELES	LVTQLEE	EKARLLR
GhbZIP106	YVQQLES	SRLKLAQ	LEQELER	ARQQGIQ	IAGASEA
GhbZIP107	YVQQLES	SRIRLTQ	LEQELQR	ARAQGMF	FGGGNML	EGEQGLP	VGINNI
GhbZIP111	YQVELES	LAVKLEE	ENEWLLK	EKHC
GhbZIP113	YVQQLES	SRLQLAQ	LEQELER	TRQQGIY	ISSPSDT
GhbZIP115	HLDELWC	QVIRLRN	ENHSLID	KLNHVSE	CHDLVLQ	ENAK
GhbZIP117	YIAELER	NVQALQA	EGSEVSA	ELEFLNQ	QNLILSM	ENKA
GhbZIP118	HLDDLMA	QVSQLQN	ENHQILT	TVSITTQ	RYLNVEA	ENSV
GhbZIP12	YQVELES	LAVRLEE	ENEWLLK	EKAERTK	ERFKQLM	EKVV
GhbZIP121	YTVELES	MVTHLEE	ENARLRR	EEAELNK	ERFKQLM	EKLV
GhbZIP122	YTNELEL	EVAHLME	ENAKLRR	QQEQLRV	AATAQLS	RNRM
GhbZIP123	HLENLRN	QVNRLRI	ENRELNN	RLKFLLY	HCHCVKT	DNDR
GhbZIP127	LCEKLTL	KVTDLTQ	ENENLKR	AKELALK	EYHSQDS	TNKH
GhbZIP128	HLDDLMT	QLTQLQK	QNHEIIT	NINFTTQ	HLLNVES	ENSV
GhbZIP129	YVQQLES	SRIKLAQ	LEQDLQR	TRSQGFF	VGGCAAA	FGNISSG
GhbZIP131	HLDELVA	QVAQLSK	DNNQILN	SINFTTH	HYLNIQA	ENSV
GhbZIP133	HLENITD	EVNRLSV	ENQQLKN	RLSAVIN	QYHIVWR	ENEQMRS	ESEA
GhbZIP14	YVQQLES	SRLKLAQ	LEQELER	TRQQGIY	ISSPSDT
GhbZIP140	HLDELMA	QVTQLVK	DNNQILT	TINFTTQ	HYINMEA	ENSV
GhbZIP141	YVQQLES	SQLRLSE	IEQELQK	ARQQGIF	ITSGLSG	DHGHTVA	GNAA
GhbZIP143	YVQQLES	SRLKLAQ	LEQELER	ARQQGLY	ISSASTG	YFG
GhbZIP144	QLAELEF	QAEQLRG	ENDSLFK	QLTNAHQ	LIRDVGT	NNRV
GhbZIP146	HLTDLEF	LAEQLRG	ENHSLYR	QLTNAHQ	QFRDADT	SNRV
GhbZIP147	YVQQLES	SRIKLTQ	LEQELQR	ARSQGLL	LGSSG
GhbZIP15	HLENLRN	QVNRLRI	ENRELNN	RLKFLLC	HCHCVKT	DNDR
GhbZIP150	HLDELWA	QVVWLRN	ENHQLID	KLNHVSE	SHDRVLQ	ENTQ
GhbZIP152	HLDELWS	QVVWLRN	ENHQLID	KLNHVSE	SHDKVVE	ENVQ
GhbZIP153	HMNELET	QVGQLRV	EHSTLLK	SLTDTNH	KYDEAAV	DNRI
GhbZIP154	ETEELAR	KVESLTA	ENATLRS	EINQLTE	KSEKLRL	ENAT
GhbZIP156	QMNELET	QVGQLRA	EHSSLLK	RLTDMNH	KYDEAAV	DNRI
GhbZIP157	HLTELET	QVSQLRV	ENATLLK	RLTDISQ	KYNESAV	DNRV
GhbZIP16	YTNELEL	EVAHLME	ENAKLRR	EQEQLQV	AATAQLS	RNRM
GhbZIP162	YVQQLES	SRIKLTQ	LEQDLQR	ARSQGFF	LGGCAGT	VGTISSG
GhbZIP165	YVQQLEN	SRLKLIQ	LEQELVQ	MKQQGVY	MGGGLVG	GNLGFSA	PVKSGIA	AFETEYA	R
GhbZIP166	YIAELER	KRDTNGL	TAENSEL	KLRLQAM	EQQVHLQ	DALNDA
GhbZIP168	YVQQLES	SRLKLTQ	LEQELQR	ARQQGIF	ISSSGDQ	SHS
GhbZIP169	HLENLRN	QVNRLRL	ENRELTN	QLRLVLC	HSHRVAT	DNDR
GhbZIP170	ETEELAR	KVESLTS	ENAALRS	EINQLTE	MSEKVRL	ENAI
GhbZIP172	QLNELEA	QVGQLRV	EHSTLLK	RLTNMNH	KYDEAAV	DNRI
GhbZIP173	YTNELEL	EVAHLME	ENARLKR	QQEQQLR	VAAATPL	SGK
GhbZIP174	QLDDLMG	QVSQLAH	ENNQILV	NINITTQ	IYLNIEA	ENAV
GhbZIP175	ECEELQA	RVENLAN	ENCTLRG	ELQKLSD	ECEKLSS	ENSS
GhbZIP176	HLTELES	QVSQLRV	ENANLLK	SLTDISQ	RYNEAAV	NNRI
GhbZIP178	HLDDLMA	QVSDLTN	HNNQILT	SINVTTQ	LYSNVEA	ENLV
GhbZIP179	HLENLRN	QANRLRI	ENRELTN	RLRFLLY	HCHRVRT	DNDR
GhbZIP180	HLENLRN	LVNQLRI	ENRELTS	RLRFLLY	HCHRVRT	DNDS
GhbZIP181	YVQQLES	SRLKLIQ	LEKELEQ	AREQGLY	IGGGLEA
GhbZIP184	HLDELLS	QVVRLRN	ENQSLID	KLKHVSD	CHDQVVQ	ENAR
GhbZIP185	YVQQLES	SRLRLTE	LEQELQR	ARQQGIF	IASGLSG	DHGHTVA	GNAA
GhbZIP186	QIEELQS	QVNQLQT	INRQLSQ	KLINLLE	NNHEILQ	ENAQ
GhbZIP187	YVEELED	KVRTMHS	TITDLNN	KIAFFMA	ENATLRQ	QLST
GhbZIP188	YVQQLES	SRLKLTQ	LEQELQR	ARQQGIF	ISSSGDQ	SHS
GhbZIP189	YVQQLES	SRLKLTQ	LEQELQR	ARQQGIF	ISSSGDQ	IHS
GhbZIP19	HLDELWS	QVTRLRN	ENHSLID	KLNHVSE	CHDLVLQ	ENAK
GhbZIP190	YIAELER	NVQALQA	EGSEVSA	ELEFLNQ	QNLILSM	ENKA
GhbZIP192	YVQQLES	SRLRLTR	LEQELQK	ARQQGIF	IASGLSG	GHGLSVS	GNAA
GhbZIP194	HLDELWS	QVIRLRN	ENQSLLD	KLNHVSE	SHDRVLQ	ENAR
GhbZIP195	YISQLER	SVTTLQT	EVSALSP	RVAFLDH	QRLILNV	DNTH
GhbZIP2	YTNELEL	EVARLLE	ENAKLRR	QQDKLLA	SPRQIPK	RNTL
GhbZIP20	HTRFLEE	KVEQLRN	ENALLKK	LLSLEAA	AAERLPE	EREVMQG	KKAN
GhbZIP22	YIAELER	NVQALQA	EGSEVSA	ELEFLNQ	QNLILSM	ENKA
GhbZIP23	HLDDLVA	QVSQLQN	ENHQILT	RVSITTQ	RYLNVEA	ENSV
GhbZIP26	YTVELES	MVTHLEE	ENARLRR	EEAELNK	ERFKQLM	KNLV
GhbZIP27	LCEKLTL	KVTDLTQ	ENENLKR	AKELALK	EYHSQDS	ANKH
GhbZIP28	HLDDLMT	QLTQLQK	QNHEIIT	NINFTTQ	HLLNVES	ENSV
GhbZIP29	YVQQLES	SRIKLAQ	LEQDLQR	TRSRGFF	VGGCAAA	FGNISSG
GhbZIP3	YLDDLMA	QLTLLRK	DNNQILT	SINFITH	HYFNIEA	ENSV
GhbZIP30	YVQQLES	SRIKLAQ	LEQDLQR	TRSRGFF	VGGCAAA	FGNISSG
GhbZIP33	HLDELVA	QVAQLSK	ENNQILN	SINFTTH	HYLNIQA	ENSV
GhbZIP35	HLENITD	EVNRLSV	ENQQLKN	RLSTVIN	QYHIVWR	ENEQLRS	ESEA
GhbZIP4	HLENLTS	QVNRMNI	ENRRLKN	RLHLVIN	QCHVVWG	ENEQ
GhbZIP44	YVQQLES	SHLKLAQ	LEQELER	ARQQGLY	ISSASTG	YFG
GhbZIP45	QLAELEF	QAEQLRG	ENDSLCK	QLTNAHQ	LIRDVGT	NNRV
GhbZIP47	YVQQLES	SRMKLTQ	LEQELQR	ARSQGLL	LGSSGGV	VGNISS
GhbZIP49	HLDELWA	QVVWLRN	ENHQLID	KLNHVSE	SHDKVLQ	ENTQ
GhbZIP5	HTRFPEE	KVEQLRN	ENALLKK	LLSLEAA	AAERLLE	K
GhbZIP51	HMNELEA	QVGQLRV	EHSTLLK	SLTDTNH	KYDEAAV	DNRI
GhbZIP52	ETEELAR	KVESLTA	ENATLRS	EINQLTE	KSEKLRL	ENAT
GhbZIP54	QMNELET	QVGQLRA	EHSSLLE	RLTDMNH	KYDEAAV	DNRI
GhbZIP55	HLTELET	QVSQLRV	ENATLLK	RLTDISQ	KYNESAV	DNRV
GhbZIP60	YVQQLES	SRIKLTQ	LEQDLQR	ARSQGFF	LGGCAGT	VGNISSG
GhbZIP61	YVQQLES	SRIRLTQ	LEQELQR	ARTQGMF	FGGGNIL	GGDQGLP	VGINNI
GhbZIP64	YVQQLEN	SRLKLLQ	LEQELVQ	MKQQGVY	MCGGLVG
GhbZIP67	YVQQLES	SRLKLTQ	LEQELQR	ARQQGIF	ISSSGDQ	SHS
GhbZIP69	ETEELAR	KVESLTS	ENAALRS	EINQLTE	MSEKVRL	ENAI
GhbZIP7	YTVELES	LVTQLEE	EKARLLR	EEAELNK	ARFKQLM	ENLV
GhbZIP71	QLNELEA	QVGQLRV	EHSTLLK	RLTDMNH	KYDEAAV	DNRI
GhbZIP72	YTNELEL	EVAHLME	ENARLKR	QQEQLRV	AAATPLS	RKRT
GhbZIP73	HLDDLMG	QVSQLAH	ENNQILA	NINITTQ	IYLNIEA	ENTV
GhbZIP74	ECEELQA	RVENLAN	ENCTLRG	ELQKLSD	ECEKLSS	ENSS
GhbZIP75	YVQQLEN	SRLKLIQ	LEQELQR	ARQQGLY	MGGVLEG	SHI
GhbZIP76	HLTELES	QVSQLRV	ENADLLK	SLTDISQ	RYNEAAV	NNRI
GhbZIP77	YISELER	SVTTLQT	EVSTLSP	RVAFLDH	QRVVLTV	ENGA
GhbZIP78	YVQQLES	SRLKLTQ	LEQELQR	ARQQGIF	ISSTGDQ	SHS
GhbZIP8	YVQQLES	SRLKLAQ	LEQELER	ARQQGIH	IAGASDA	GYFGLSG	TVNSGIT	SFEMEYR	H
GhbZIP80	ECEELQA	KVESLAN	ENHTLRN	ELKKLSD	ECEKLTS	ENSS
GhbZIP81	HLENLRN	LVNRLRI	ENRELTS	RLRFLLY	HCHRVRT	DNDS
GhbZIP82	HLENLRN	QANRLRI	ENRQLTY	RLRFLLY	HCHRVRT	DNDR
GhbZIP83	YVQQLES	SRLKLMQ	LEKELEQ	AREQGLY	IGGGLEA
GhbZIP84	ETEELAR	KVESLTA	ENTTLRS	EINQLTE	KSEKLRL	ENAT
GhbZIP87	HLDELLS	QVVRLRN	ENQSLID	KLKHVSD	CHDQVVQ	ENAR
GhbZIP88	YVQQLES	SRLRLTE	LEQELQR	ARQQGIF	IASGLSG	DHGHTVA	GNAA
GhbZIP89	QIEELQS	QVNQLQT	INGQLSQ	KLINLLE	NNHEILQ	ENAQ
GhbZIP9	YVQQLES	SRIRLTQ	LELELQR	ARAQGMF	FGGGNML	GGEQGLP	VGINNI
GhbZIP90	YVQQLES	SRLKLTQ	LEQELQR	ARQQGIF	ISSSGDQ	SHS
GhbZIP92	YIAELER	NVQALQA	EGSEVSA	ELEFLNQ	QNLILSM	ENKA
GhbZIP94	YVQQLES	SRLRLTQ	LEQELQK	ARQQGIF	IVSGLSG	GHGLSVS	GNAA
GhbZIP96	HLDELWS	QVIRLRN	ENQSLLD	KLNHVSE	SHDRVLQ	ENAR
GhbZIP97	YISQLER	SVTTLQT	EVSALSP	RVAFLDH	QRLILNV	DNSA
